# Supplementary material for: DNA Methylomes Reveal Biological Networks Involved in Human Eye Development, Functions and Associated Disorders
Source: Sci Rep. 2017 Sep 18;7:11762. doi: 10.1038/s41598-017-12084-1 (PMC5603607; doi:10.1038/s41598-017-12084-1)
Supplement: Supplementary file 2 — Supplementary Dataset 1 [file 41598_2017_12084_MOESM2_ESM.xlsx]

## Sheet: RET_CpGs (n=24683)
TargetID	UCSC_REFGENE_NAME	AVG_Retina	AVG_Sclera	AVG_Iris	AVG_Choroid	RET-CpGs
cg23241448	NXN	0.920212	0.0884154	0.0535682	0.0553834	0.854423
cg10520349		0.893427	0.0485139	0.0752569	0.0509747	0.835179
cg18698788		0.908518	0.0817636	0.0561745	0.0821493	0.835156
cg21844956	TRIM38	0.902102	0.0720216	0.0775969	0.0616058	0.831694
cg24940138	TMEM106A	0.852522	0.0401173	0.0217964	0.0263209	0.82311
cg13184736	GNG12	0.925622	0.128047	0.0542677	0.137609	0.818981
cg18222083	TMEM106A	0.865475	0.0694809	0.040523	0.0400779	0.815448
cg11026555	DNAH10	0.864498	0.0642386	0.0598913	0.0685283	0.800278
cg09489445	ZNF788	0.879887	0.108952	0.0610733	0.0766299	0.797669
cg05904716	GFPT2	0.942964	0.121181	0.0902618	0.224651	0.7976
cg08850461		0.920572	0.133881	0.102078	0.136347	0.79647
cg27493151	DPF1;DPF1;DPF1	0.853204	0.0916552	0.0345755	0.0505695	0.794271
cg11702456	SP100;SP100;SP100;SP100	0.911581	0.0783447	0.137406	0.170952	0.78268
cg10380585	TRAF5;TRAF5	0.832808	0.0577064	0.0275452	0.0742069	0.779655
cg08469834	CASP4	0.884857	0.0721533	0.164991	0.080815	0.778871
cg00668890	TNFRSF1A	0.825592	0.0614047	0.0345651	0.0483902	0.777472
cg04970570		0.908238	0.127193	0.11978	0.146196	0.777182
cg06153893	TRIM38	0.866498	0.090961	0.0962564	0.0808441	0.777144
cg21211480	TMEM106A	0.797693	0.030985	0.0124037	0.0206239	0.776356
cg14262681		0.895112	0.0576511	0.0514571	0.251281	0.774983
cg09671951	C10orf26;C10orf26	0.857031	0.0739121	0.110281	0.0703768	0.772174
cg26451261		0.84207	0.0850249	0.0504122	0.0810695	0.769901
cg02001779	SP100;SP100	0.836771	0.0696333	0.0663458	0.0649864	0.769783
cg14114546	LHFPL2	0.884755	0.106927	0.086521	0.155319	0.7685
cg06103642	NR2E1	0.915377	0.0897277	0.103511	0.2541	0.766264
cg25947619	AKAP13;AKAP13;AKAP13	0.806543	0.0445449	0.0280287	0.0493446	0.765903
cg01764252		0.906788	0.125518	0.150964	0.148357	0.765174
cg27436995	FBXL16	0.938583	0.225692	0.0891503	0.206087	0.76494
cg11767984	ZNF788	0.801098	0.0488207	0.0275407	0.0353733	0.763853
cg21141024		0.813256	0.0604487	0.0393062	0.04996	0.763351
cg00978584	CASP8;CASP8;CASP8;CASP8;CASP8;CASP8	0.866936	0.0758483	0.0705926	0.165258	0.763036
cg17445830	ALPK1;ALPK1	0.815885	0.064068	0.0401249	0.0556392	0.762607
cg07382923		0.896334	0.0662659	0.164173	0.173151	0.761804
cg18957751		0.818087	0.062772	0.0489949	0.0597636	0.760911
cg21758133	FOXP1	0.894578	0.0784141	0.15248	0.174661	0.759393
cg00630164	KCNQ4;KCNQ4	0.792652	0.0523851	0.0217822	0.0293817	0.758136
cg23676480	ACSS1	0.885615	0.0785302	0.0803566	0.22811	0.756616
cg15026277	TMEM106A	0.781172	0.0367233	0.0179823	0.0197441	0.756355
cg21026830		0.83286	0.0796221	0.0690859	0.0808935	0.756326
cg07986058	ATP10A	0.849951	0.0982018	0.0733703	0.118032	0.753416
cg04838832	ADAMTS14;ADAMTS14	0.848993	0.0946844	0.137558	0.0562419	0.752831
cg02692964	PTRF	0.783266	0.0428844	0.0159305	0.0354242	0.751853
cg00253735	CTSK	0.902135	0.158077	0.145894	0.149594	0.750947
cg01792403		0.94569	0.130367	0.317613	0.137358	0.750577
cg00295794		0.88579	0.103038	0.165726	0.137082	0.750508
cg25072666	NPLOC4	0.841356	0.0891575	0.0566234	0.129007	0.74976
cg02899346	RTN2;RTN2;RTN2	0.810966	0.0882063	0.0347136	0.062131	0.749282
cg26940178		0.884699	0.094498	0.155776	0.161667	0.747385
cg18724430		0.829354	0.0849163	0.0688221	0.0970786	0.745749
cg03457729		0.911681	0.147455	0.164226	0.190811	0.744184
cg17701886	MCF2L2;B3GNT5	0.807081	0.0664968	0.059053	0.0667191	0.742991
cg05542681	FBXL16	0.832456	0.131623	0.0500274	0.0871406	0.742859
cg00405152	PRKD2;PRKD2;PRKD2;PRKD2;PRKD2	0.816664	0.120953	0.0301922	0.0708715	0.742658
cg05156137	RCAN1;RCAN1;RCAN1	0.86922	0.118712	0.119138	0.147841	0.740657
cg14137381	SLC9A3	0.929394	0.0871778	0.231683	0.247482	0.740614
cg09284949	SHANK1	0.926108	0.128176	0.26065	0.168955	0.740181
cg26668919	PPARD;PPARD	0.870386	0.0877841	0.0816233	0.225516	0.738745
cg09353705	KANK4	0.831424	0.0942002	0.086845	0.101996	0.737077
cg26008365	RAB13;RAB13	0.828205	0.108423	0.0584905	0.10743	0.736757
cg04560810	TMEM173	0.802494	0.0872595	0.0398192	0.0712323	0.73639
cg23039189	PPFIBP2	0.809522	0.0864119	0.0553166	0.0792997	0.735846
cg20979233	RGS20	0.812068	0.0513404	0.0553317	0.125166	0.734789
cg18459618	RNF135;RNF135	0.868885	0.127535	0.109979	0.165577	0.734521
cg21560142	BBC3;BBC3;BBC3;BBC3	0.823033	0.0695667	0.084078	0.115597	0.733285
cg21523564		0.78524	0.0559713	0.0432308	0.0576619	0.732952
cg24032190	SMAD3;SMAD3;SMAD3	0.916295	0.158524	0.182251	0.21015	0.732653
cg19105122	SRRM3	0.803455	0.101355	0.0440052	0.068408	0.732199
cg17671280	TLR3	0.816445	0.0989467	0.0797791	0.0744369	0.732058
cg03838635		0.785745	0.0675722	0.0438054	0.0507731	0.731694
cg18913890	CTNNA2;CTNNA2	0.78942	0.0706425	0.042268	0.0605502	0.7316
cg23497020	LIMA1;LIMA1;LIMA1	0.890713	0.151589	0.146581	0.183219	0.73025
cg14962032	CASP8;CASP8;CASP8;CASP8;CASP8	0.870482	0.0794628	0.116456	0.227063	0.729488
cg21171461	RAPGEF1;RAPGEF1	0.879198	0.103033	0.17393	0.174303	0.728776
cg06829538		0.868851	0.13053	0.157327	0.132418	0.72876
cg12436377		0.887487	0.146354	0.176281	0.153733	0.728697
cg19190900		0.839845	0.0965044	0.0746755	0.162624	0.728577
cg11756095		0.799575	0.0751529	0.0414598	0.097171	0.728313
cg16389901	BMP4;BMP4	0.914224	0.117958	0.331469	0.111896	0.727116
cg21610221		0.895124	0.151273	0.227326	0.126612	0.726721
cg05645404	ALCAM	0.815491	0.0582574	0.105999	0.103324	0.726297
cg25105522	MAP3K14	0.887468	0.219036	0.0728143	0.19238	0.726058
cg04370314		0.864867	0.106737	0.223925	0.0863244	0.725872
cg09683562	RNF135;RNF135	0.816054	0.102857	0.0738255	0.0944172	0.725687
cg08708961	PSEN2;PSEN2	0.88173	0.140776	0.124399	0.204855	0.725054
cg21751684	LOC254559	0.902962	0.17387	0.187893	0.172446	0.724893
cg24127639	MYEOV	0.86769	0.10678	0.0998325	0.224062	0.724132
cg06905453	RFX1	0.875005	0.14394	0.126867	0.182666	0.723848
cg22502502	TRIM38	0.908934	0.112623	0.211738	0.231575	0.723622
cg21203569	NR1H3;NR1H3;NR1H3	0.820017	0.0978792	0.0857508	0.106162	0.72342
cg24804948		0.792565	0.0745789	0.0606236	0.0728874	0.723202
cg25845367		0.910869	0.163486	0.239274	0.16194	0.722636
cg10959711	S100A6	0.816782	0.0988932	0.0739498	0.111394	0.722036
cg11694262		0.935046	0.180934	0.260425	0.198596	0.721728
cg09456094	SP100;SP100;SP100;SP100	0.887248	0.108651	0.184594	0.204845	0.721218
cg11828180		0.839891	0.0664473	0.169218	0.121709	0.720766
cg06498520	TLR3	0.821897	0.0999989	0.090519	0.112959	0.720738
cg10177032	ADCY9	0.769891	0.0504504	0.0377939	0.0614199	0.720003
cg06744119	C10orf116;AGAP11;AGAP11	0.795608	0.0844515	0.0618031	0.0812797	0.719764
cg12426802		0.784481	0.0625109	0.0655736	0.0664428	0.719639
cg11446240	MCM6	0.838267	0.0923806	0.124154	0.139761	0.719502
cg26764244	GNG12	0.794505	0.0784692	0.057827	0.0893466	0.719291
cg27267227	SEZ6L2;SEZ6L2;SEZ6L2;SEZ6L2	0.821975	0.0881206	0.0742473	0.148225	0.718443
cg03191045		0.786571	0.0396552	0.100532	0.064364	0.718387
cg18201077	RSAD2	0.775264	0.0451536	0.0341907	0.0942763	0.717391
cg03854238	FLJ22536	0.847941	0.115129	0.109018	0.170287	0.716463
cg08217163		0.885689	0.0880743	0.245784	0.174946	0.716087
cg27579609	HTR6	0.81225	0.105771	0.0697352	0.113308	0.715979
cg27561222	MCOLN2	0.801978	0.0883197	0.0741285	0.0966822	0.715601
cg19548479	TMEM106A	0.775815	0.0791672	0.0474759	0.0544795	0.71544
cg26764250		0.834415	0.0896364	0.172069	0.0993362	0.714068
cg01799588	TRIM5;TRIM5;TRIM5	0.787342	0.0750982	0.0706108	0.0761016	0.713405
cg06946838	MDFIC;MDFIC;MDFIC	0.833387	0.112123	0.145843	0.102793	0.713134
cg22549870		0.79859	0.0887577	0.0739586	0.0959849	0.712356
cg07716663	POU2F2;POU2F2	0.832286	0.141752	0.0982543	0.12002	0.712278
cg20773651	ZNF788	0.785755	0.0867548	0.0594523	0.0747148	0.712114
cg08693490		0.908468	0.128131	0.181918	0.280256	0.7117
cg11009590	UST	0.84875	0.124174	0.139578	0.150004	0.710832
cg09088287	FOXK1	0.754018	0.0595709	0.0332065	0.0409103	0.709455
cg08710597		0.881947	0.120905	0.209817	0.187934	0.709061
cg26477549	CKAP4	0.889384	0.100869	0.221748	0.218696	0.708946
cg14300823	LHX3;LHX3	0.793351	0.102	0.0707763	0.081626	0.70855
cg15972294	GNAI2	0.823247	0.104193	0.106526	0.134344	0.708226
cg08501292	TRIM38	0.807936	0.106434	0.102876	0.0915791	0.70764
cg08384314	IER3;FLOT1	0.867753	0.128255	0.198196	0.15392	0.707629
cg23079808	LTBR	0.81988	0.115056	0.0886596	0.136395	0.706509
cg09313931	ZC3H12D	0.905235	0.113169	0.252626	0.230491	0.706473
cg04650676	SEPT9;SEPT9;SEPT9	0.921659	0.10525	0.265628	0.277133	0.705656
cg01172903	ZNF788	0.749728	0.0520994	0.0364927	0.0446135	0.705327
cg06197966	SVIL	0.879608	0.204184	0.104364	0.21587	0.704802
cg01594538		0.791514	0.0463866	0.0742508	0.140728	0.704392
cg10609310		0.80899	0.106699	0.0804985	0.127151	0.704207
cg25772827	C1orf94;CSMD2	0.832776	0.107942	0.0552122	0.222681	0.704164
cg02646515		0.805644	0.0975723	0.0861061	0.123939	0.703104
cg08813925		0.820493	0.0889926	0.0700141	0.193428	0.703014
cg11863717	CHST3	0.742198	0.043696	0.0274452	0.0471853	0.702756
cg14409083	EMP1;EMP1	0.80412	0.093223	0.0913613	0.120345	0.702477
cg27377863	TPM4;TPM4	0.78616	0.107309	0.0534986	0.0903257	0.702449
cg13487666	NEK6;NEK6;NEK6;NEK6	0.841917	0.140233	0.128999	0.150295	0.702074
cg20738500	LOC254559	0.909427	0.167196	0.229602	0.22539	0.702031
cg00855901	IFI44L	0.780101	0.0850385	0.045218	0.104408	0.70188
cg12621203	TCEA3	0.811333	0.0770047	0.0700258	0.181341	0.701876
cg08188779	B2M	0.911029	0.209925	0.216395	0.201182	0.701862
cg25416067	SEPT9;SEPT9;SEPT9;SEPT9	0.952311	0.146834	0.329895	0.275738	0.701489
cg21762523	NR2E1	0.929188	0.152896	0.159069	0.371487	0.701371
cg04239994	HRNBP3	0.759087	0.0786939	0.037883	0.0586135	0.700691
cg12697789	TLR3	0.739512	0.0503394	0.0279242	0.0384985	0.700592
cg20896113	RFX4;RFX4	0.835195	0.133482	0.153308	0.117776	0.70034
cg26603050		0.793299	0.106414	0.0677512	0.104853	0.700293
cg20818417		0.804131	0.101806	0.0739161	0.136239	0.700144
cg06611426	GRASP	0.895473	0.174621	0.100069	0.311544	0.700062
cg20513950	ARAP1	0.756248	0.0833819	0.0417215	0.0442835	0.699786
cg02712036	RAB27A	0.884872	0.152243	0.236193	0.167278	0.699634
cg14164044		0.780673	0.0818784	0.0768427	0.0850024	0.699432
cg17170948		0.78184	0.0822908	0.0889222	0.0772787	0.699009
cg23082387	CAMTA1	0.809993	0.114908	0.0971371	0.121665	0.698757
cg18665871	FOXP1	0.798635	0.062961	0.0797446	0.157108	0.698697
cg08066035	F2RL3	0.840635	0.0741253	0.132465	0.21932	0.698665
cg18791121	CYB5R2;CYB5R2	0.748205	0.0795211	0.0269273	0.0429774	0.698396
cg25189904	GNG12	0.85676	0.173659	0.121785	0.179733	0.698368
cg06745511	CLNK	0.834959	0.180248	0.157186	0.0733737	0.698023
cg03786327		0.876857	0.149164	0.225787	0.162602	0.697673
cg23173466	MAX;MAX;MAX;MAX;MAX;MAX	0.881354	0.0860234	0.242886	0.223509	0.697215
cg10861807	PTRF	0.75248	0.0638978	0.0438234	0.0594045	0.696771
cg04455137	C7orf58;C7orf58	0.825192	0.0753736	0.151614	0.160178	0.696137
cg02072495	ANXA2;ANXA2;ANXA2;ANXA2	0.822945	0.0807357	0.128916	0.172907	0.695426
cg11582223	IFITM2;IFITM2	0.789632	0.087085	0.0892946	0.106738	0.69526
cg18825531		0.807575	0.0879755	0.140655	0.108445	0.695216
cg19383430	RTP4;RTP4	0.78656	0.117735	0.0987465	0.0578481	0.695117
cg06384763	ZNF788	0.765122	0.0884975	0.0488722	0.0731539	0.694947
cg07219769	LGALS1	0.761238	0.0508552	0.0391542	0.108907	0.694933
cg14710552	TMEM140	0.891513	0.156274	0.260547	0.17323	0.694829
cg16938490	MCF2L2;B3GNT5	0.726818	0.0535228	0.0147385	0.0278442	0.694783
cg06376598	SSH2	0.859863	0.105802	0.143133	0.24633	0.694775
cg00345314	SGK3	0.838587	0.152881	0.119262	0.15965	0.694656
cg26820037	FGF8;FGF8;FGF8;FGF8	0.911316	0.209849	0.224461	0.217167	0.694157
cg03271650	ACSL5;ACSL5;ACSL5	0.859187	0.134381	0.22325	0.137803	0.694043
cg24318728		0.814962	0.101999	0.106163	0.154969	0.693918
cg06190046	OSGIN1;OSGIN1;OSGIN1	0.837868	0.11446	0.108426	0.209259	0.69382
cg11502555		0.91442	0.176219	0.284758	0.201158	0.693708
cg03906033	SPEG	0.758155	0.0655381	0.0469266	0.0814089	0.69353
cg10087036	ITPRIPL2;ITPRIPL2;ITPRIPL2	0.863435	0.0970014	0.14671	0.267601	0.692998
cg00076195		0.735329	0.057321	0.0292705	0.0418476	0.692516
cg13438961	KCNQ4;KCNQ4	0.727487	0.0421356	0.0275305	0.0357701	0.692341
cg12281049	TLR3;TLR3	0.762269	0.0851871	0.0568191	0.0685644	0.692079
cg16876647	ZFP36L2	0.75045	0.0938429	0.0297932	0.0522629	0.691817
cg04679072	SP110;SP110;SP110	0.760694	0.0803192	0.0581545	0.0687705	0.691613
cg24281668	TPCN1;TPCN1	0.723623	0.0464848	0.0180198	0.0337435	0.690874
cg13446689	DNM3;DNM3	0.822548	0.154991	0.0896829	0.151213	0.690586
cg11893951	ARAP3	0.818961	0.141838	0.0866359	0.158175	0.690078
cg01636650	VILL	0.735032	0.0534135	0.0348025	0.0469787	0.689967
cg12992112	CMAH;CMAH	0.854316	0.0802949	0.175103	0.238094	0.689819
cg17514528	MTHFR	0.824103	0.144383	0.0975177	0.161999	0.689469
cg00414166	ALDH3B1;ALDH3B1;ALDH3B1	0.776827	0.107671	0.0699657	0.0848147	0.689343
cg05963821	GAP43;GAP43	0.748256	0.0727148	0.0379254	0.0661713	0.689319
cg04645545	FGF8;FGF8;FGF8;FGF8	0.880508	0.18387	0.207121	0.182695	0.689279
cg01228136		0.775976	0.0978506	0.0576834	0.104729	0.689221
cg15626285	C1S;C1S	0.825228	0.134148	0.0966637	0.177471	0.689134
cg15510249	MCF2L2;B3GNT5	0.757373	0.0716785	0.065845	0.0680046	0.688864
cg15770702	MAP3K14	0.768221	0.0704634	0.0502745	0.117641	0.688762
cg24345715		0.88717	0.097872	0.242362	0.255246	0.688677
cg11576424	C5orf56	0.895432	0.175339	0.191191	0.254679	0.688363
cg14315558	MIR155HG	0.793199	0.141379	0.0743276	0.099031	0.688287
cg01063813	STAT6;STAT6	0.763181	0.0669476	0.057367	0.100463	0.688255
cg24738311		0.772541	0.0935643	0.0667244	0.0929951	0.688113
cg02086310	ACSS1	0.868287	0.145517	0.182351	0.213262	0.68791
cg07992044	LRP5	0.765964	0.108106	0.0498069	0.0764438	0.687845
cg05122965	TRIM5;TRIM5;TRIM5	0.74074	0.0551314	0.0501	0.0537993	0.68773
cg06092948	IFIT2	0.782765	0.0940884	0.100308	0.0909629	0.687645
cg14328115	KCNQ1;KCNQ1	0.784019	0.0839018	0.116702	0.0909013	0.686851
cg00973286	TNFRSF1A;TNFRSF1A	0.745921	0.076753	0.0449769	0.057318	0.686239
cg00604840	C5orf4;C5orf4	0.772125	0.0965768	0.0547636	0.106405	0.68621
cg13437525	METTL7A	0.767145	0.0897699	0.0559256	0.0988959	0.685615
cg26523565	GFPT2	0.835487	0.140542	0.109922	0.199354	0.685548
cg04071779	NOD1	0.783512	0.0551195	0.0902645	0.148557	0.685531
cg10445449		0.879962	0.163672	0.244646	0.176724	0.684948
cg23175074	CALHM2;CALHM2	0.876649	0.122616	0.186639	0.267513	0.684393
cg27147615	LOC646982;LOC646982	0.777147	0.0809135	0.0578579	0.139644	0.684342
cg21029612	LOC254559	0.75764	0.0575423	0.085759	0.0778216	0.683933
cg08971281	PTRF	0.732941	0.0679471	0.0302137	0.0494545	0.683736
cg03596016	LOC149134	0.779815	0.0961955	0.0985322	0.093776	0.683647
cg13356427	ESPN	0.855416	0.0989753	0.173484	0.243322	0.683489
cg25009965	ZBTB16;ZBTB16	0.845607	0.0947267	0.0806503	0.311871	0.683191
cg07902749		0.876288	0.111647	0.268677	0.199186	0.683118
cg27380997		0.884973	0.211835	0.188927	0.20548	0.682892
cg18874294	ZPBP;ZPBP	0.768267	0.100661	0.0815542	0.0739648	0.682873
cg16277214	CMTM7;CMTM7	0.800716	0.122162	0.116065	0.115771	0.682717
cg16493531	FLOT1;IER3	0.767821	0.0608242	0.10339	0.0911642	0.682695
cg09864245	CD59;CD59;CD59;CD59	0.813083	0.130028	0.123694	0.138715	0.682271
cg27507473		0.897896	0.225962	0.175318	0.246201	0.682069
cg05211768	FES;FES;FES;FES	0.824795	0.159251	0.10793	0.161263	0.68198
cg06216883	MYOM2	0.863206	0.120013	0.241004	0.184188	0.681471
cg04742550	ITGAX	0.880615	0.263648	0.171578	0.162518	0.681366
cg11670789		0.77841	0.0721939	0.135946	0.0833601	0.681243
cg07047068	TSPAN4;TSPAN4;TSPAN4;TSPAN4;TSPAN4;TSPAN4;TSPAN4	0.781901	0.119449	0.0597849	0.123382	0.681029
cg23411981	CRIP2	0.765505	0.113224	0.0401592	0.100088	0.681015
cg05401447	TRIM56	0.704514	0.0362726	0.0139296	0.0215213	0.680606
cg02952816	C17orf101;C17orf101	0.793617	0.0997138	0.11152	0.129163	0.680151
cg00438215		0.864064	0.072378	0.311365	0.168256	0.680064
cg21484586	HPN;HPN	0.907791	0.189875	0.323144	0.170588	0.679922
cg18188717	C5orf4	0.775575	0.103298	0.0711359	0.112589	0.679901
cg23728447	FAM53B	0.8006	0.0967564	0.125968	0.140673	0.679467
cg04784471	PRSS27	0.713935	0.0538916	0.0169355	0.0330856	0.679297
cg23522611	FOSL2	0.82081	0.0965446	0.215116	0.113561	0.67907
cg18530251	SORBS3	0.714949	0.0397803	0.031993	0.0360509	0.679008
cg19987768	NXN	0.886981	0.251163	0.184927	0.188486	0.678789
cg19808620	S100A5	0.854372	0.0714896	0.208742	0.247323	0.678521
cg19254906		0.751323	0.0785103	0.0683441	0.0716577	0.678486
cg11028769	CMAH;CMAH	0.841517	0.0985469	0.153379	0.23758	0.678348
cg03370270		0.892479	0.122818	0.245233	0.274518	0.678289
cg02474563	INPP5A	0.824234	0.199198	0.117221	0.121729	0.678185
cg09874289	CPAMD8	0.895886	0.112119	0.339753	0.201861	0.677975
cg18129748	MST1R	0.852845	0.157156	0.205474	0.16213	0.677925
cg23255964	TMEM173	0.838282	0.111506	0.131673	0.237957	0.677903
cg09418984	MYADM	0.712456	0.0395283	0.0193624	0.0449082	0.677856
cg24139898	HPN;HPN	0.946427	0.160675	0.468082	0.177328	0.677732
cg22884656		0.743618	0.045654	0.10695	0.0457353	0.677505
cg18566515	FGFR2;FGFR2;FGFR2;FGFR2;FGFR2;FGFR2	0.960767	0.322772	0.227989	0.300473	0.677022
cg13866577	PDE4B;PDE4B;PDE4B;PDE4B	0.724309	0.0625629	0.0360048	0.0435415	0.67694
cg15687600		0.801428	0.113271	0.135092	0.125491	0.67681
cg03796321	AKAP13;AKAP13	0.78535	0.0671481	0.0371507	0.221684	0.676689
cg17683336	KANK2;KANK2	0.844313	0.110026	0.148809	0.244171	0.676645
cg03367264		0.732905	0.0614114	0.0462892	0.0613784	0.676545
cg22124775	OXR1;OXR1	0.737079	0.0843024	0.0435699	0.0548687	0.676165
cg09436502	PDK4	0.730088	0.057231	0.0437936	0.0610193	0.676074
cg01556706	FHIT;FHIT	0.893278	0.167449	0.162467	0.323428	0.675496
cg16264035		0.759099	0.0973192	0.0662263	0.087677	0.675358
cg04868078	LHX9;LHX9	0.916379	0.153916	0.361006	0.208934	0.675094
cg26468430	MAFK	0.812131	0.0580077	0.193829	0.160446	0.674703
cg00431549	MGP	0.857946	0.125604	0.181005	0.243325	0.674635
cg07904073		0.785904	0.103197	0.0953341	0.135286	0.674631
cg01116137	ACSS1	0.815932	0.163534	0.102184	0.158231	0.674616
cg06679087	MARVELD1;MARVELD1	0.795747	0.130148	0.0763865	0.157362	0.674448
cg23983887	VPS13D;VPS13D	0.890565	0.183341	0.243344	0.221944	0.674355
cg18465484	CPAMD8	0.783023	0.0904279	0.0912816	0.145286	0.674024
cg27477067	NAP1L4	0.782134	0.124919	0.0835663	0.116435	0.673827
cg09549240	RPP25	0.774256	0.104166	0.0817056	0.116376	0.673507
cg20518446	AHNAK;AHNAK	0.936087	0.12651	0.28501	0.376377	0.673455
cg22006060		0.82277	0.0974418	0.123872	0.226633	0.673454
cg22778981	ERBB2;ERBB2	0.770417	0.121205	0.0530788	0.117544	0.673141
cg11082691	TNFRSF19;TNFRSF19	0.848816	0.135272	0.2237	0.168525	0.672983
cg00908027	USP10	0.747978	0.0674371	0.0678895	0.0897682	0.672946
cg09829983	RSAD2	0.827035	0.138832	0.111588	0.211979	0.672902
cg09969277	LOC254559	0.792639	0.143734	0.0704909	0.145111	0.672861
cg16037711		0.869241	0.154895	0.213129	0.221252	0.672815
cg06045337	PLEC1;PLEC1;PLEC1;PLEC1;PLEC1;PLEC1;PLEC1;PLEC1	0.869914	0.119911	0.210597	0.260893	0.67278
cg02378208		0.885972	0.203795	0.210654	0.225166	0.672767
cg08169341	KIAA0146	0.821129	0.137196	0.113439	0.194473	0.67276
cg26655340	C5orf4;C5orf4	0.799538	0.138399	0.0849532	0.157279	0.672661
cg18082515	MYOF;MYOF	0.899754	0.176833	0.17628	0.328248	0.672633
cg27579711		0.823225	0.109593	0.151757	0.190511	0.672605
cg19809636		0.759751	0.0855187	0.0802571	0.0966057	0.67229
cg21251385		0.811953	0.0912407	0.168292	0.16008	0.672082
cg04408104	WDSUB1;WDSUB1;WDSUB1	0.844855	0.174786	0.12676	0.217565	0.671818
cg17142470	SORBS3	0.804569	0.129205	0.122887	0.146426	0.671729
cg05894970	CDGAP	0.821692	0.136594	0.103107	0.210665	0.67157
cg20521702	ST3GAL6	0.800565	0.148278	0.120747	0.118145	0.671509
cg19378416	C17orf101;C17orf101	0.825534	0.133347	0.140001	0.188787	0.671489
cg00014112	GYPC;GYPC	0.738311	0.0475218	0.0614117	0.0915456	0.671484
cg15225701	FER	0.778269	0.104383	0.111933	0.104054	0.671479
cg04398285		0.817149	0.106684	0.156094	0.175568	0.671034
cg10207553	SPG21;SPG21;SPG21	0.94588	0.230515	0.389398	0.204712	0.671005
cg16817070		0.768778	0.0848972	0.094119	0.116023	0.670431
cg18506744	GPX4;GPX4	0.856844	0.127666	0.248511	0.183846	0.670169
cg08166568	PXDN	0.746505	0.089771	0.0802037	0.0594857	0.670018
cg18446641		0.892434	0.275911	0.140603	0.250762	0.670008
cg13391244	C7orf58;C7orf58;C7orf58	0.889022	0.183433	0.201526	0.272113	0.669998
cg04615865	CAMKK2;CAMKK2;CAMKK2;CAMKK2;CAMKK2	0.862145	0.171956	0.123319	0.281277	0.669961
cg17323383	MCF2L2	0.72834	0.0853481	0.0311808	0.0587749	0.669906
cg13406145		0.760738	0.0917932	0.0822072	0.0995915	0.669541
cg09874127	UBA7	0.747819	0.0869645	0.0682088	0.0804492	0.669278
cg10805039	NXN	0.888639	0.264622	0.178227	0.215324	0.669249
cg24360197		0.757762	0.0915063	0.0895728	0.0845916	0.669205
cg00536939	NR1H3;NR1H3;NR1H3	0.752156	0.0866344	0.0661999	0.0963884	0.669081
cg05585947		0.815199	0.158027	0.161009	0.119476	0.669028
cg03951603		0.820493	0.177546	0.112735	0.16438	0.668939
cg24841257	SNX7;SNX7	0.813053	0.1284	0.126905	0.177278	0.668859
cg11225090		0.786366	0.160121	0.0994445	0.0941233	0.66847
cg04591018	VAT1L	0.830376	0.19348	0.11447	0.177809	0.668456
cg10588135	BCAS3;BCAS3	0.807453	0.128452	0.0909524	0.198201	0.668251
cg03657573	MCF2L2;B3GNT5	0.757155	0.138077	0.045179	0.0841167	0.66803
cg23558337	C20orf94	0.833144	0.141205	0.144871	0.209589	0.667922
cg14138132	CLIC1	0.737485	0.0892795	0.055678	0.0648717	0.667542
cg19743103	HES3	0.827205	0.156916	0.167007	0.155393	0.667433
cg22350070	CTNNA2;CTNNA2	0.765945	0.104575	0.0774267	0.113633	0.6674
cg03355998	ZIC4;ZIC4;ZIC4	0.783246	0.0864231	0.148785	0.112462	0.667356
cg03576469	CCDC8	0.812504	0.126881	0.10197	0.207373	0.667096
cg04540383	RASSF1;RASSF1;ZMYND10	0.831879	0.120515	0.199441	0.174603	0.667026
cg06179011	TSPAN4;TSPAN4;TSPAN4;TSPAN4;TSPAN4;POLR2L;TSPAN4;TSPAN4	0.784229	0.138828	0.0695096	0.144332	0.666672
cg16039869	PKNOX2	0.827335	0.159938	0.172679	0.149632	0.666586
cg16349093		0.888363	0.110435	0.249456	0.305802	0.666466
cg06353720	IFIT3	0.743057	0.0825894	0.0685456	0.0788528	0.666394
cg04115680	SRRM3	0.804843	0.168228	0.0851367	0.162002	0.666388
cg19907776		0.84907	0.174271	0.169158	0.204852	0.666309
cg04214573	ACSL5;ACSL5;ACSL5	0.837569	0.130729	0.248025	0.136167	0.665929
cg19924948		0.824027	0.101555	0.169324	0.203911	0.665764
cg12905261		0.708312	0.056723	0.0307319	0.0402791	0.665734
cg07743231		0.822477	0.140986	0.132169	0.197854	0.665473
cg07241084	TNS3	0.940272	0.247697	0.325708	0.251737	0.665224
cg03390636	ARNT2	0.786985	0.145178	0.0989794	0.121259	0.66518
cg16335762	CMTM3;CMTM3;CMTM3;CMTM3	0.732712	0.0784141	0.0605705	0.0639985	0.66505
cg27278017	PROCR	0.830523	0.116077	0.175019	0.2056	0.664958
cg07970248		0.765743	0.116324	0.0760935	0.10997	0.664947
cg11997708		0.929628	0.244766	0.297034	0.252423	0.664887
cg18214661	PDGFRL	0.902687	0.200574	0.313894	0.199536	0.664685
cg19963025	ZNRF3	0.723964	0.0625394	0.0483451	0.0671694	0.664613
cg01554963	NXN	0.890597	0.183669	0.237989	0.25652	0.664538
cg06460983	IFIT3;IFIT3;IFIT3	0.781163	0.0849544	0.144366	0.120673	0.664498
cg23561979		0.776992	0.0529559	0.105857	0.178947	0.664405
cg06747432	CCDC8;CCDC8	0.717033	0.0524581	0.0298362	0.0765513	0.664084
cg03293884	TSPAN14;TSPAN14	0.738327	0.0901751	0.0553892	0.0780131	0.663801
cg10308253	ZC3H12D	0.765055	0.0816168	0.110553	0.112719	0.663425
cg13120814	TMEM140;TMEM140	0.856453	0.194078	0.236931	0.148469	0.663294
cg21431929		0.862671	0.212869	0.18238	0.203161	0.6632
cg27539986	KLHL21	0.733092	0.0731601	0.0437333	0.0930554	0.663109
cg24671939	FLJ35776;DLGAP1;DLGAP1	0.725565	0.0705837	0.0558766	0.0609861	0.663083
cg05226707	FABP3	0.705235	0.0577275	0.0289259	0.0398576	0.663065
cg24374161	AMBRA1	0.805219	0.111122	0.184584	0.131178	0.662924
cg16245261	PRKCDBP	0.910341	0.145316	0.345152	0.251784	0.662924
cg10861390		0.894191	0.187862	0.305833	0.20071	0.662723
cg25296938	ARPC1B	0.894489	0.142949	0.33462	0.218094	0.662601
cg21363348	TMEM140	0.887543	0.229196	0.276264	0.169394	0.662592
cg13436155		0.862275	0.159153	0.270922	0.169045	0.662569
cg08848774		0.696386	0.0551862	0.0153162	0.031843	0.662271
cg14116799		0.762775	0.101017	0.105716	0.0954826	0.662036
cg03655395		0.813564	0.159439	0.12076	0.174755	0.661913
cg08696165	SIX3	0.786612	0.139087	0.134573	0.101109	0.661689
cg24441127	MR1	0.73445	0.0814587	0.0617984	0.0753888	0.661568
cg27407147	LOC254559	0.95151	0.273223	0.306859	0.290135	0.661438
cg15416179	MAP2K3	0.689383	0.0338054	0.0219054	0.028433	0.661335
cg12944530	CFLAR;CFLAR;CFLAR	0.903507	0.0996764	0.426542	0.201002	0.6611
cg02387803	ZIC4;ZIC4;ZIC4	0.900888	0.159646	0.321486	0.238468	0.661022
cg26824216	RTP4	0.807662	0.180126	0.159672	0.100615	0.660858
cg04682791	LRRC16A	0.770665	0.134874	0.0951028	0.0999322	0.660695
cg05208400		0.777325	0.129522	0.0914973	0.12898	0.660658
cg16263152	NMNAT2	0.80945	0.106833	0.194813	0.145735	0.660324
cg13104938	TSPAN4;TSPAN4;TSPAN4;TSPAN4;TSPAN4;POLR2L;TSPAN4;TSPAN4	0.753704	0.0960835	0.062801	0.121261	0.660322
cg05726239	SOBP	0.769241	0.0898865	0.12688	0.110178	0.66026
cg25016070	PKM2;PKM2;PKM2	0.804604	0.116568	0.107451	0.209098	0.660232
cg22451358		0.793064	0.0746177	0.0231182	0.300866	0.660196
cg18344930		0.854625	0.155842	0.230825	0.19694	0.660089
cg22597383		0.782896	0.108016	0.0719413	0.188788	0.659981
cg16674860	HPS1;HPS1	0.820279	0.153149	0.138145	0.189774	0.659923
cg10772185		0.848309	0.102146	0.181346	0.28257	0.659622
cg07855639	CDC42EP1	0.827824	0.162791	0.126975	0.214882	0.659608
cg18334392	SNORD123	0.866329	0.189836	0.167232	0.263574	0.659448
cg05127821	CYP26C1	0.760527	0.105298	0.110866	0.08719	0.659409
cg08124986		0.872251	0.143152	0.142503	0.353204	0.659298
cg08690876	CYB5R3;CYB5R3;CYB5R3	0.798382	0.122424	0.10995	0.184898	0.659291
cg24375938	HS3ST3A1	0.813077	0.126046	0.152142	0.184363	0.658893
cg24008544	TMEM106A;TMEM106A	0.696668	0.0469016	0.032191	0.0353079	0.658535
cg10253929	LTBP4;LTBP4;LTBP4	0.770355	0.0726707	0.2015	0.0619147	0.658326
cg22135324	NCOA7;NCOA7	0.817702	0.0849064	0.16968	0.223671	0.658283
cg01597480	C7orf58;C7orf58	0.8065	0.107504	0.134145	0.203172	0.658226
cg23613219	ERBB2;ERBB2;ERBB2	0.722913	0.0927586	0.0325517	0.0691625	0.658089
cg01877936		0.759561	0.110875	0.0751563	0.11855	0.658034
cg09955705	RBPMS;RBPMS;RBPMS;RBPMS	0.895853	0.313559	0.153802	0.247065	0.657711
cg01316378		0.955963	0.243694	0.225973	0.426006	0.657405
cg13266327	ROCK2	0.759454	0.115939	0.0723525	0.11819	0.657294
cg16970828	UBA7;UBA7	0.719645	0.0750467	0.0481921	0.0639994	0.657232
cg00663946		0.805341	0.146453	0.115339	0.182722	0.657169
cg10257049	C5orf4	0.77826	0.130302	0.0795828	0.153422	0.657157
cg03466124	GNB4	0.893146	0.0990102	0.330101	0.278957	0.657123
cg07058109	DHX58	0.738451	0.103573	0.0623224	0.0788343	0.656875
cg03208951	EMP3;EMP3	0.721321	0.109301	0.0280319	0.056268	0.656787
cg27481555	LRRC17;FBXL13;LRRC17;LRRC17;LRRC17;FBXL13	0.80282	0.134282	0.098578	0.205815	0.656595
cg19386379	TSPAN4;TSPAN4;TSPAN4;TSPAN4;TSPAN4;TSPAN4;TSPAN4	0.780932	0.137073	0.0966037	0.139499	0.65654
cg09123989		0.757099	0.0891414	0.113006	0.0996464	0.656501
cg04518342	PDLIM4;PDLIM4	0.843958	0.217763	0.136867	0.208107	0.656379
cg15207619	CAB39L;CAB39L;CAB39L	0.775569	0.179069	0.0599542	0.118836	0.656283
cg17980508	IFI44L	0.7997	0.129844	0.102608	0.198163	0.656162
cg03359508	ANXA11;ANXA11;ANXA11	0.725026	0.0879013	0.0571399	0.0621142	0.655974
cg03590237	TRAM2	0.867512	0.186102	0.257011	0.191629	0.655931
cg24293507	APITD1;CORT	0.838156	0.134682	0.179063	0.233421	0.655767
cg23246821	TM4SF1	0.812937	0.0979381	0.195403	0.179024	0.655482
cg17814481	FBP1;FBP1	0.831441	0.103134	0.249726	0.175337	0.655376
cg12471950	TRIM5;TRIM5;TRIM5	0.732001	0.080275	0.0764107	0.0732607	0.655352
cg13951572	SORBS3	0.710209	0.0799248	0.0362631	0.0489369	0.655167
cg12472597	LOC100130987;CLCF1;CLCF1	0.827623	0.174877	0.162533	0.180106	0.655117
cg13902110		0.829837	0.173946	0.166661	0.183675	0.655076
cg25443851		0.716465	0.0574412	0.0612277	0.0667866	0.654646
cg01778994	ST3GAL1;ST3GAL1	0.887948	0.238515	0.236625	0.224914	0.654597
cg18260397	C5orf4	0.773792	0.128509	0.0969227	0.132478	0.654489
cg20157525	HES3	0.791445	0.145524	0.123667	0.142139	0.654335
cg25510609	AKAP13;AKAP13;AKAP13	0.711384	0.0603167	0.0511528	0.0599588	0.654241
cg22896354		0.7978	0.0902196	0.15374	0.187116	0.654108
cg12170191		0.918603	0.231859	0.220447	0.341392	0.654037
cg10916998	FLOT1;IER3	0.733467	0.0611974	0.087738	0.0897	0.653922
cg25061131	RELT;RELT	0.791473	0.118222	0.208862	0.0856374	0.653899
cg15600430		0.854732	0.202421	0.168948	0.231143	0.653895
cg10024587	CALHM2;CALHM2	0.773197	0.113752	0.0791324	0.165108	0.653866
cg13195954	GPR20	0.762689	0.10605	0.0885047	0.131946	0.653856
cg26864174	NPHS1	0.83473	0.108268	0.193708	0.240826	0.653796
cg16226866		0.902405	0.185939	0.255489	0.304597	0.65373
cg24163242		0.759696	0.103151	0.0916094	0.124628	0.653233
cg23015219	MYH9	0.814834	0.121765	0.189706	0.173457	0.653191
cg20945738	TNFSF13B;TNFSF13B;TNFSF13B;TNFSF13B	0.905892	0.157671	0.318935	0.281757	0.653104
cg25784219	FOSL2	0.727595	0.0695408	0.0584211	0.0961055	0.652906
cg21172011		0.899955	0.118524	0.373405	0.249521	0.652805
cg14565781	BTBD19	0.857677	0.215393	0.167686	0.231986	0.652655
cg02135077		0.779558	0.103033	0.0756316	0.202241	0.652589
cg11952714	SNX7;SNX7	0.737198	0.0919823	0.058147	0.103799	0.652556
cg21127068	ZIC4;ZIC4	0.764029	0.0890404	0.135696	0.109855	0.652498
cg22335692	CHST8;CHST8;CHST8	0.818999	0.172137	0.140891	0.186488	0.652493
cg03118626	KLK10;KLK10;KLK10;KLK10	0.764527	0.0908681	0.139183	0.106365	0.652389
cg05604486	POSTN;POSTN;POSTN;POSTN	0.797312	0.142192	0.116557	0.17608	0.652369
cg02454890	ZNF710	0.832903	0.104496	0.0557245	0.381867	0.652208
cg04905719	SGK1	0.823275	0.103117	0.186721	0.223783	0.652068
cg21619653		0.736692	0.100693	0.0843786	0.0689162	0.65203
cg24605325		0.78528	0.141582	0.0970648	0.161287	0.651969
cg06817490		0.705018	0.0652097	0.028357	0.0656597	0.651943
cg09159285	KLHL21	0.705222	0.0551737	0.0332284	0.0714575	0.651936
cg14158424		0.834837	0.110636	0.191159	0.247003	0.651904
ch,5,7426589F		0.707439	0.0654675	0.0448263	0.0564059	0.651873
cg22489321		0.920231	0.206761	0.373598	0.225482	0.651617
cg25821783	CCDC46;CCDC46	0.801265	0.127381	0.095879	0.22629	0.651415
cg24306585	PCSK2	0.71396	0.0323302	0.0119184	0.143846	0.651262
cg14150468	SGK3	0.725233	0.0781751	0.0693623	0.074771	0.65113
cg19033654	IER3;FLOT1	0.905108	0.166812	0.304389	0.291012	0.651037
cg22046408	LTBP4;LTBP4;LTBP4	0.919872	0.186117	0.448535	0.172057	0.650969
cg18772127	CMTM7;CMTM7	0.718925	0.0841579	0.0511898	0.0685291	0.650966
cg15218509	IFITM3;IFITM3	0.733215	0.0878798	0.0732557	0.0858382	0.65089
cg00299943	L3MBTL2	0.857559	0.134853	0.315963	0.169253	0.650869
cg10246531	CYBA	0.81669	0.187368	0.144612	0.165525	0.650855
cg01888869	ITGAX	0.783775	0.168713	0.118975	0.111294	0.650781
cg00765655	HES3	0.762867	0.118989	0.109122	0.108276	0.650739
cg01085803	NEDD9;NEDD9;NEDD9	0.777202	0.116195	0.101493	0.161716	0.650733
cg09210666	ZAK;ZAK	0.721373	0.0709804	0.0588001	0.0822616	0.650692
cg15405572	NAV3	0.845725	0.141081	0.195075	0.249222	0.650599
cg14171514	AHNAK;AHNAK	0.81734	0.105919	0.171576	0.222813	0.650571
cg06616245	GLI1;GLI1;GLI1	0.812893	0.148977	0.122269	0.216535	0.650299
cg04561237	FAM53B	0.837576	0.128726	0.286545	0.146963	0.650164
cg23882545	CASP8;CASP8;CASP8;CASP8;CASP8	0.880829	0.128547	0.245526	0.318	0.650138
cg22409276	CHST14	0.725404	0.120551	0.0294211	0.0758903	0.650116
cg26061357	SMARCD3;SMARCD3	0.82615	0.246986	0.168301	0.112959	0.650069
cg14207654		0.700677	0.0761925	0.0335137	0.0421423	0.650061
cg23588086	TEP1	0.764102	0.109955	0.0967784	0.135489	0.650028
cg15920975		0.753647	0.101606	0.0963935	0.112924	0.650006
cg23032936		0.82867	0.109623	0.204078	0.222834	0.649825
cg19561297	LRRC17;FBXL13;LRRC17;LRRC17;LRRC17;FBXL13	0.844561	0.182068	0.128949	0.273207	0.64982
cg06786153	TBC1D2B;TBC1D2B	0.819343	0.112133	0.194005	0.203124	0.649589
cg17316564	GOLGA2L1;GOLGA2L1	0.775046	0.130447	0.111108	0.134871	0.649571
cg20834178	TBC1D14;TBC1D14	0.892161	0.21479	0.328411	0.184641	0.649548
cg01347228	RNF135;RNF135	0.875349	0.188631	0.233243	0.256374	0.649266
cg18129621	NEFH	0.707872	0.0783463	0.0343964	0.0632307	0.649214
cg19031575	RTN2;RTN2;RTN2;RTN2	0.773701	0.157115	0.0980777	0.118946	0.648988
cg02668843	PTRF	0.74291	0.108761	0.0716006	0.10215	0.64874
cg05376185	MOBKL2C	0.78706	0.126449	0.1031	0.185674	0.648652
cg13831470		0.762784	0.13345	0.0894065	0.120048	0.648482
cg24603235	ITPR3	0.73325	0.0727102	0.080363	0.10167	0.648335
cg02381279		0.827252	0.140229	0.129926	0.266649	0.648318
cg24254387	BTBD19;TCTEX1D4	0.760634	0.119677	0.102032	0.115292	0.648301
cg03281139	NFIC;NFIC	0.803536	0.125815	0.0921984	0.24792	0.648226
cg07863022	SEPT9;SEPT9;SEPT9	0.904424	0.201353	0.255439	0.311809	0.648223
cg06075311	CALHM2;CALHM2	0.8449	0.124149	0.201434	0.2645	0.648205
cg14987769	RESP18	0.761286	0.125117	0.096516	0.117765	0.648153
cg15774391	STAT5A;STAT5A	0.763021	0.103066	0.0923429	0.149664	0.647996
cg02633924	SEPT9;SEPT9;SEPT9	0.858508	0.14538	0.273856	0.212468	0.64794
cg00113050	LZTS2	0.846307	0.232486	0.166857	0.1962	0.647793
cg24046411	CYBA	0.753427	0.113306	0.0778079	0.12584	0.647775
cg13581015		0.848655	0.178805	0.21413	0.210026	0.647668
cg02952701	TET1	0.773189	0.0997267	0.12696	0.14998	0.647633
cg19998675	MCF2L2;B3GNT5	0.740466	0.103222	0.0808286	0.0947659	0.647527
cg16983159	TMEM173	0.886502	0.179746	0.249862	0.288224	0.647225
cg14841337	CD247;CD247	0.718538	0.0796846	0.0628214	0.0728218	0.646762
cg14832998	PTPRN2;PTPRN2;PTPRN2	0.760626	0.121481	0.0954491	0.124719	0.646743
cg21100077		0.924048	0.231543	0.333619	0.266922	0.646687
cg03188000		0.877271	0.200971	0.260821	0.230009	0.64667
cg00680551	NCALD;NCALD;NCALD;NCALD;NCALD;NCALD;NCALD	0.811774	0.137789	0.100953	0.256992	0.646529
cg20952901	ABHD8	0.851064	0.167822	0.245583	0.200692	0.646365
cg26168881	ASAP2;ASAP2	0.85803	0.11324	0.259761	0.262167	0.646307
cg14377791	LOC400696	0.720445	0.0860685	0.0558695	0.0805037	0.646297
cg04452095	SEPT9;SEPT9;SEPT9;SEPT9	0.817826	0.151366	0.206156	0.157582	0.646125
cg01545587	TMEM121	0.686306	0.050385	0.0221006	0.048382	0.646017
cg05768558	LIN28	0.729294	0.0887209	0.0706981	0.0905663	0.645966
cg19974227	RGS12;RGS12;RGS12;RGS12	0.747352	0.109783	0.0968095	0.0980538	0.645804
cg20469139	RNF135;RNF135	0.824933	0.165583	0.151541	0.220365	0.64577
cg09565404	FER	0.753728	0.113955	0.114428	0.0955349	0.645755
cg04921315		0.916709	0.212226	0.263161	0.337709	0.645678
cg13882795	NRARP;NRARP	0.715914	0.0789632	0.0578527	0.0739303	0.645665
cg00460983		0.859111	0.183002	0.158726	0.299389	0.645405
cg10023838	C10orf47	0.888342	0.200679	0.330112	0.198081	0.645385
cg10500737	C21orf34;C21orf34	0.832342	0.144102	0.195744	0.221923	0.645086
cg01720186	MCF2L2;B3GNT5	0.722135	0.0863349	0.0694484	0.0763459	0.644759
cg05460582		0.825221	0.116791	0.168572	0.256122	0.644726
cg00382999	NCK1	0.77942	0.115138	0.119177	0.169863	0.644694
cg11679149		0.758324	0.103208	0.142781	0.095103	0.644626
cg26634130	MLKL;MLKL	0.767271	0.102854	0.158541	0.10682	0.644533
cg10061342	C1orf21	0.780326	0.108505	0.0740065	0.224889	0.644526
cg11913615	KCNG4	0.796428	0.101636	0.185752	0.168331	0.644521
cg23643814		0.726226	0.0968115	0.0614544	0.087162	0.644417
cg26076428		0.738956	0.0758116	0.0767526	0.131085	0.644407
cg18170989	CAB39L;CAB39L;CAB39L	0.803249	0.206383	0.0814276	0.189295	0.644214
cg04797936	TUBA1C	0.751196	0.126582	0.10156	0.0928401	0.644202
cg12600030	FSCN1	0.726579	0.0347961	0.0868977	0.126174	0.643956
cg24390938	ALDH3B1;ALDH3B1;ALDH3B1	0.729787	0.0980766	0.0738147	0.0856528	0.643939
cg15415509	ADRB2	0.716256	0.088108	0.058483	0.0704888	0.643896
cg15925695	DIXDC1;DIXDC1	0.721554	0.110337	0.0422826	0.0807682	0.643759
cg13209122	ITPKB	0.716692	0.0868118	0.0635502	0.0686893	0.643675
cg24581462	PLEKHA2	0.742655	0.118961	0.0800386	0.0983532	0.643537
cg04249706	CUGBP2;CUGBP2;CUGBP2;CUGBP2	0.763477	0.139906	0.106191	0.113781	0.643518
cg23602092	TET1	0.898502	0.154554	0.322656	0.288378	0.643306
cg13294849	SOX2OT	0.846007	0.100354	0.301318	0.20652	0.643276
cg23146663	SPARC	0.729941	0.109197	0.0632466	0.0877762	0.643201
cg04319873		0.883071	0.168029	0.22484	0.327512	0.642944
cg23457862	CFLAR;CFLAR;CFLAR	0.828301	0.106802	0.266622	0.182805	0.642891
cg11448683	TCTEX1D4;BTBD19	0.755294	0.118377	0.101043	0.117945	0.642839
cg16651537	CLEC11A	0.886127	0.133378	0.311941	0.284651	0.642803
cg22627866	AHDC1	0.676476	0.0447939	0.0210167	0.0352518	0.642789
cg14968732	CPNE8	0.793331	0.104298	0.20331	0.144853	0.642511
cg02117775		0.737524	0.120695	0.0775708	0.0871572	0.642383
cg05054438	ALDH2	0.692522	0.0596594	0.0385859	0.0527101	0.642203
cg04813880	TMEM159;DNAH3	0.821288	0.141449	0.0959031	0.300424	0.642029
cg16651780	C16orf61	0.865005	0.215719	0.263081	0.190934	0.641761
cg11430259	FGFR2;FGFR2;FGFR2;FGFR2;FGFR2;FGFR2	0.859099	0.281217	0.145756	0.225355	0.641656
cg18008019		0.821388	0.14315	0.227143	0.169317	0.641518
cg00755950		0.762342	0.127545	0.0528667	0.182388	0.641408
cg26099045		0.902088	0.215572	0.347279	0.219226	0.641396
cg20178172	IER3;FLOT1	0.877915	0.190502	0.280981	0.238116	0.641382
cg05136531	THUMPD2;THUMPD2	0.818829	0.143177	0.18123	0.208028	0.64135
cg03655701	C1orf130	0.824774	0.122966	0.184134	0.243189	0.641344
cg01385327	FGFR2;FGFR2;FGFR2;FGFR2;FGFR2;FGFR2	0.791769	0.176226	0.110037	0.165397	0.641216
cg14426001	NSUN7	0.76683	0.164574	0.0859452	0.126425	0.641182
cg22848970	MARCH10;MARCH10	0.680909	0.038602	0.0352856	0.0456769	0.641054
cg12691004	KRCC1	0.731452	0.0896175	0.0771063	0.104692	0.64098
cg09293816	FCGRT;FCGRT	0.861972	0.172649	0.230348	0.260134	0.640929
cg05451210		0.897643	0.165002	0.265503	0.339738	0.640895
cg10178203	CMBL	0.812292	0.117345	0.189087	0.208664	0.640593
cg12741645	AEN	0.912237	0.190123	0.36538	0.259581	0.640542
cg11273478	GABRB3;GABRB3	0.773921	0.12278	0.121506	0.156003	0.640492
cg25369262	TSPAN1	0.841103	0.183442	0.186504	0.231899	0.640489
cg18411150	SHANK1	0.772384	0.150558	0.103588	0.141572	0.640478
cg08965143	TP53I3;TP53I3	0.830825	0.200889	0.152101	0.218155	0.640444
cg23668004	FOXK1	0.711039	0.0982971	0.0486124	0.0652065	0.640334
cg16177481		0.756277	0.0938357	0.0953414	0.158668	0.640329
cg25671716		0.74961	0.0921151	0.105098	0.130676	0.640314
cg15442737	TRAPPC9;TRAPPC9	0.952846	0.22959	0.280036	0.428008	0.640301
cg13324103	SVIL	0.895201	0.289796	0.182476	0.292461	0.64029
cg12096762		0.799108	0.124958	0.139792	0.212479	0.640032
cg21282907		0.802496	0.162178	0.114911	0.210594	0.639935
cg26371731	MIR9-1;C1orf61	0.746241	0.099609	0.0857441	0.134177	0.639731
cg27170458	TUBB3	0.760947	0.115369	0.126236	0.122127	0.639703
cg03701427	DYDC1;DYDC2	0.668595	0.0363917	0.0155974	0.0348059	0.639664
cg04552852	TSPAN4;TSPAN4;TSPAN4;TSPAN4;TSPAN4;TSPAN4;TSPAN4	0.773637	0.151182	0.0827689	0.167994	0.639655
cg07095205	LIN28	0.747129	0.112079	0.0937321	0.116877	0.639566
cg19769982	MIR155HG	0.78706	0.11792	0.158744	0.166744	0.639257
cg03049782	TMEM106A	0.720681	0.0966933	0.066213	0.0816164	0.639173
cg26911787	ELK3	0.748665	0.095638	0.0845615	0.148331	0.639155
cg04632069	SPRY4;SPRY4	0.715204	0.0824846	0.0580046	0.0880005	0.63904
cg12604794	CASP8;CASP8;CASP8;CASP8;CASP8;CASP8	0.758312	0.0911839	0.0748813	0.191847	0.639008
cg25599242	RARRES3;RARRES3	0.71542	0.0875973	0.0565555	0.0853322	0.638925
cg10125703	RASIP1	0.83735	0.115641	0.284038	0.195906	0.638822
cg18232347	NKAIN1	0.815081	0.193717	0.171785	0.163579	0.63872
cg08305551	MAST1	0.726206	0.105065	0.0832558	0.0748175	0.638493
cg11154552	SRI;SRI	0.744831	0.108168	0.117493	0.0935858	0.638415
cg00078221	EIF4EBP3;ANKHD1-EIF4EBP3	0.754375	0.131985	0.0921227	0.123776	0.638413
cg04849985	GNG12	0.917389	0.274292	0.299396	0.263744	0.638245
cg01005968	RTN2;RTN2;RTN2;RTN2	0.770033	0.176594	0.0935571	0.125585	0.638121
cg05450805		0.8123	0.112976	0.242718	0.166962	0.638081
cg19097500	NFIA	0.716932	0.0919608	0.0599776	0.0851743	0.637895
cg08321576	CLEC2B;CLEC2B	0.831524	0.125601	0.24888	0.207184	0.637636
cg14515996		0.862122	0.123814	0.267459	0.282189	0.637635
cg01971137	HS3ST3B1	0.757794	0.116065	0.142053	0.102454	0.637604
cg07109453		0.796283	0.154273	0.110905	0.210945	0.637575
cg03532331		0.791466	0.111861	0.156169	0.194037	0.637443
cg15524063	ELOVL1	0.713867	0.0930984	0.076553	0.0598878	0.637354
cg27558693		0.891133	0.166678	0.33806	0.257596	0.637022
cg27189087	RAX	0.712401	0.0714067	0.0494187	0.105839	0.636846
cg03607951	IFI44L	0.766508	0.120058	0.0705309	0.198594	0.63678
cg20650802	IER3;IER3	0.671231	0.0398433	0.0169896	0.0466117	0.63675
cg27034902	MCF2L2;B3GNT5	0.730434	0.112491	0.0809281	0.0877611	0.636708
cg13672078		0.816572	0.166218	0.179952	0.193539	0.636669
cg19869037	DSE;DSE	0.785845	0.14217	0.0850207	0.220553	0.636597
cg14133945		0.913477	0.15289	0.361978	0.316024	0.636512
cg14480446		0.88717	0.250239	0.234169	0.267706	0.636465
cg11268834	MRPL44	0.848041	0.279913	0.13257	0.222643	0.636332
cg16925499	HSPA12A	0.716264	0.080302	0.0567682	0.10285	0.636291
cg15299279	ALPK1;ALPK1	0.723037	0.0909362	0.0780859	0.0912585	0.636277
cg04196298	SLC43A2	0.737382	0.0824046	0.115735	0.105376	0.636211
cg17861277		0.824861	0.158791	0.117082	0.290281	0.636143
cg22610655		0.796071	0.126727	0.198946	0.15425	0.636096
cg25207248		0.80731	0.158496	0.179144	0.176099	0.636064
cg12036544	MLLT10;MLLT10	0.697622	0.0677925	0.0456478	0.0716367	0.63593
cg19734536	SLAMF1	0.858329	0.184021	0.31419	0.169322	0.635817
cg16643088	CSRNP1	0.82257	0.115801	0.139053	0.305444	0.635804
cg10574566		0.787447	0.101662	0.147924	0.205367	0.635796
cg05920961	PPP2R5C;PPP2R5C	0.728654	0.111824	0.0875187	0.0794707	0.635716
cg07968770	TMEM159;DNAH3	0.795254	0.133918	0.0785542	0.267125	0.635389
cg14707006		0.825394	0.165855	0.208839	0.19544	0.635349
cg05725004		0.793924	0.145174	0.139273	0.191578	0.635249
cg08726522	ST5;ST5;ST5	0.797989	0.171988	0.107173	0.209724	0.635027
cg05265258	TRIM5;TRIM5;TRIM5	0.741107	0.105682	0.102176	0.110577	0.634962
cg02829654		0.759985	0.12686	0.128092	0.12034	0.634888
cg04152196	PDE7B	0.703411	0.0545389	0.0701592	0.0809971	0.634846
cg05056497	RCAN1;RCAN1;RCAN1	0.858147	0.211994	0.191347	0.266576	0.634841
cg21737039	HTRA3	0.762605	0.138657	0.105681	0.139592	0.634628
cg12060422	KAZALD1;KAZALD1	0.943287	0.154818	0.364415	0.406784	0.634615
cg20799268		0.738778	0.0765536	0.121065	0.115301	0.634471
cg25527494		0.749802	0.0963323	0.140625	0.109142	0.634435
cg19310148	NFE2L3	0.890436	0.260379	0.34342	0.164419	0.634363
cg09703323		0.752408	0.123186	0.113437	0.11775	0.634284
cg26325723	ACSS1	0.806576	0.141393	0.132628	0.243089	0.634206
cg12589143	HCG4P6	0.854568	0.102103	0.305203	0.254867	0.633843
cg16559275	ADAMTSL4;ADAMTSL4	0.704431	0.0788458	0.0599576	0.0730812	0.633803
cg24166450		0.891772	0.14562	0.346361	0.28202	0.633771
cg12700074	AKAP7;AKAP7;AKAP7	0.772019	0.137888	0.122113	0.155057	0.633666
cg12572278	OAF	0.70914	0.0878883	0.0601718	0.0785951	0.633588
cg16730737	CLIC1	0.771386	0.0816394	0.107816	0.223983	0.633573
cg27518976	ID3	0.813317	0.149725	0.191291	0.198278	0.633553
cg14663177	C2orf58	0.745463	0.111545	0.101813	0.12249	0.633514
cg19757176	TPM3;TPM3;NUP210L;TPM3;TPM3;NUP210L	0.851913	0.168734	0.275071	0.212351	0.633195
cg01014262		0.719757	0.0849693	0.0626529	0.112648	0.633001
cg03416645	ALCAM	0.778031	0.113856	0.158738	0.162741	0.632919
cg06457011	PLCG1;PLCG1	0.828534	0.248577	0.156383	0.182404	0.632746
cg02892189	GPR153	0.716917	0.0877995	0.0877125	0.07753	0.63257
cg23563443	SORBS3	0.691058	0.0875312	0.037739	0.0512196	0.632228
cg07117219		0.704978	0.0791169	0.0678672	0.0713269	0.632207
cg23099587		0.895796	0.106036	0.4329	0.251845	0.632202
cg07963345	APOBEC3F;APOBEC3F;APOBEC3F;APOBEC3F	0.721223	0.0903235	0.058077	0.118837	0.632144
cg18966819	FOXK1	0.831697	0.193513	0.21237	0.194001	0.631735
cg10470891		0.754306	0.149113	0.0730938	0.145698	0.631671
cg01251150	PIK3R1	0.73233	0.101304	0.0827391	0.117954	0.631665
cg16849268	MTSS1	0.808589	0.124719	0.253537	0.152519	0.631664
cg05896042	RAB3D	0.698078	0.0935841	0.0319324	0.0742007	0.631506
cg09706021	SYNGAP1	0.756506	0.180277	0.0789711	0.115956	0.631438
cg04735129	CD302	0.706463	0.0851884	0.0545597	0.0853872	0.631418
cg19479609		0.879431	0.182604	0.379301	0.182299	0.631363
cg07139330	BAI1	0.663707	0.0380432	0.0286752	0.0303808	0.63134
cg03043157	FHL5;FHL5	0.767984	0.165521	0.098995	0.145593	0.631281
cg21334598	HRK	0.672347	0.0434895	0.0515015	0.0285436	0.631169
cg05922610	NR2E1	0.876258	0.190049	0.202949	0.342839	0.630979
cg01721569		0.893347	0.137025	0.346932	0.303848	0.630745
cg06325209	DDR2;DDR2	0.856064	0.266626	0.157088	0.252681	0.630599
cg05696706	PLEC1;PLEC1;PLEC1;PLEC1;PLEC1;PLEC1;PLEC1;PLEC1	0.753057	0.0598034	0.150978	0.156691	0.630566
cg20495404	ID2	0.82185	0.0919641	0.174713	0.307178	0.630565
cg25237365	DOK7;DOK7	0.755431	0.0833464	0.119736	0.171542	0.630556
cg26828592		0.722373	0.0759294	0.103151	0.0970005	0.630346
cg03199564	CYTL1	0.820092	0.151925	0.154816	0.262538	0.630332
cg19123882	ATL3	0.733851	0.122713	0.0658259	0.122141	0.630291
cg15566554	TTYH2;MGC16275	0.756993	0.130935	0.0942656	0.155324	0.630152
cg12836959		0.805573	0.103834	0.288299	0.134133	0.630151
cg20663376	TRPM1	0.824481	0.178772	0.192523	0.211916	0.630077
cg20517697	C14orf43;C14orf43	0.729934	0.131216	0.0746751	0.0937335	0.630059
cg17208363	TYRO3	0.751041	0.103725	0.0693709	0.189983	0.630014
cg22176709		0.76984	0.143602	0.0954349	0.18091	0.629858
cg11775812	ZFP36L1	0.705526	0.0774238	0.0666979	0.0832674	0.629729
cg23152641		0.801212	0.107943	0.252486	0.154167	0.629679
cg06599209	PXDN	0.778053	0.153542	0.152723	0.139213	0.629561
cg25157914	STAT6	0.684716	0.0712893	0.0407325	0.0537236	0.629468
cg12150039	GRAMD1A;GRAMD1A	0.741036	0.117747	0.0711284	0.146114	0.629373
cg06341590		0.914619	0.187162	0.394307	0.274383	0.629335
cg02903822	WISP1;WISP1;WISP1;WISP1	0.90755	0.280917	0.191554	0.36222	0.62932
cg18740893	TMEM22;TMEM22;TMEM22	0.675566	0.0490069	0.0471157	0.0430321	0.629181
cg18937330	ANTXR2;ANTXR2	0.722499	0.083005	0.0729675	0.124119	0.629135
cg11909137	SMAD7	0.870704	0.10357	0.345914	0.275263	0.629122
cg14308313		0.685296	0.0376515	0.0166187	0.1143	0.629106
cg16101346	PTGS2	0.821819	0.116943	0.206261	0.255381	0.628958
cg23752696	SNED1	0.761977	0.137736	0.0997062	0.161884	0.628869
cg06520521		0.878386	0.198729	0.30882	0.241241	0.628789
cg14255417	TRIM8	0.817634	0.133307	0.216855	0.216819	0.62864
cg18213979	RNF135;RNF135	0.676896	0.0592717	0.0395516	0.0459916	0.628624
cg03714619		0.801508	0.192095	0.211455	0.115607	0.628455
cg20045320		0.82233	0.220279	0.122648	0.238844	0.628406
cg24411948	TRIM5;TRIM5;TRIM5	0.697236	0.0666186	0.0702278	0.0697076	0.628385
cg02388865	LIN28;LIN28	0.758757	0.135005	0.100156	0.156231	0.628293
cg26781466	GCNT2;GCNT2	0.85408	0.190053	0.265577	0.221768	0.628281
cg12467264		0.762761	0.107569	0.0997182	0.197087	0.62797
cg26823762		0.828023	0.145746	0.136682	0.317932	0.627903
cg18533883	NPPB	0.673627	0.0779186	0.020042	0.039407	0.627838
cg19641570	FARP1;FARP1	0.739629	0.0828597	0.118772	0.134386	0.627623
cg21880888	DDR2;DDR2	0.85288	0.25476	0.165038	0.256174	0.627556
cg10652650	TRIM56	0.679073	0.061282	0.0419191	0.0515107	0.627503
cg01750375	WISP2	0.781068	0.159104	0.136313	0.165643	0.627381
cg15269394	ATP6V0A1;ATP6V0A1;ATP6V0A1	0.812759	0.184144	0.139796	0.232761	0.627192
cg14616584	GRIK3	0.733158	0.0857182	0.0840906	0.148878	0.626929
cg07520608	KLHL29	0.744655	0.12254	0.154854	0.0758062	0.626921
cg23866687	MAML2	0.809791	0.13647	0.183431	0.228843	0.626876
cg16411883	EFNA5	0.751218	0.0867017	0.113799	0.172688	0.626822
cg18072814	SDSL	0.721272	0.0983116	0.0889986	0.096104	0.626801
cg11086764	NR2E1	0.827811	0.139683	0.152388	0.311452	0.626637
cg04743654	RASSF1;RASSF1;RASSF1;RASSF1	0.683258	0.0695053	0.0559119	0.0446877	0.626557
cg11775521	KCNE3	0.840324	0.209223	0.174344	0.257754	0.626551
cg01786048	ESPNL	0.797396	0.184511	0.139863	0.188437	0.626459
cg12043428	GALM	0.676954	0.0580802	0.0466339	0.0471525	0.626332
cg14615440		0.797623	0.177487	0.192415	0.144396	0.62619
cg04473654	SCFD2	0.775063	0.141495	0.121534	0.1838	0.62612
cg01168584	EMILIN2	0.802077	0.127876	0.134058	0.266077	0.626074
cg25371919		0.839652	0.217676	0.129723	0.293909	0.625882
cg12577010	TMEM140	0.892669	0.214156	0.349758	0.236548	0.625848
cg16274678	TPM3;TPM3;NUP210L;TPM3;TPM3;NUP210L	0.882965	0.178609	0.325395	0.268272	0.62554
cg08231870		0.758135	0.0933791	0.185025	0.119447	0.625518
cg09662694	ATOH8	0.672702	0.0450739	0.0506632	0.0462575	0.625371
cg05341539	AKAP13;AKAP13;AKAP13	0.778986	0.164245	0.139481	0.157381	0.625284
cg10114555	MOV10;MOV10	0.740762	0.116109	0.0922874	0.138068	0.625274
cg00349895	TRIM2	0.687174	0.0606246	0.0579498	0.0675809	0.625122
cg23324953	PLEC1;PLEC1;PLEC1;PLEC1;PLEC1;PLEC1;PLEC1;PLEC1;PLEC1	0.806992	0.12894	0.189221	0.227611	0.625068
cg05688618	ARHGAP24;ARHGAP24;ARHGAP24	0.910491	0.205421	0.21354	0.437378	0.625044
cg24547885		0.743972	0.149632	0.0754148	0.13177	0.625033
cg02481642	WISP2	0.810193	0.125171	0.221169	0.209654	0.624862
cg07330114	VGLL4;VGLL4;VGLL4	0.730563	0.104732	0.0798974	0.132895	0.624721
cg08447739	HTRA1	0.804092	0.127561	0.129019	0.281546	0.624716
cg13947995	FES;FES;FES;FES	0.678142	0.0713133	0.0319841	0.0571011	0.624675
cg12829045		0.848975	0.167085	0.213936	0.292583	0.62444
cg11990058	PSMB8;PSMB8	0.671572	0.0411975	0.0638499	0.0365175	0.624383
cg19477977		0.772542	0.0954569	0.175113	0.173912	0.624381
cg24208375	CLIC1;CLIC1	0.689255	0.0771431	0.0566972	0.060917	0.624336
cg00472277	TSPAN32	0.915534	0.173408	0.321337	0.379226	0.62421
cg14189782	EHBP1L1	0.895412	0.167129	0.354885	0.29204	0.624061
cg22699074	HES3;HES3	0.783512	0.164766	0.150535	0.163224	0.624004
cg19455322	ALS2CL	0.693559	0.0641059	0.0325967	0.112418	0.623852
cg10072995	NINJ1	0.683463	0.0858685	0.0380739	0.0549474	0.623833
ch,5,6287987R		0.741737	0.0525519	0.148899	0.152784	0.623659
cg24729481	ELOVL1;ELOVL1	0.692672	0.0981211	0.0409668	0.0680069	0.623641
cg08128826	LHX9;LHX9	0.834841	0.122109	0.308189	0.203412	0.623605
cg15902390	MEIS2;MEIS2;MEIS2;MEIS2;MEIS2;MEIS2;MEIS2	0.875999	0.286309	0.208775	0.262269	0.623548
cg19730379	C10orf26;C10orf26	0.886398	0.225049	0.220241	0.34327	0.623545
cg13957558	TSPAN16;RAB3D	0.736753	0.157527	0.0671688	0.115441	0.623374
cg16105117	FLJ10357	0.720399	0.103845	0.108705	0.078553	0.623364
cg27146152	XAF1;XAF1;XAF1;XAF1	0.805292	0.0979972	0.235211	0.212629	0.623346
cg03856606		0.875106	0.266983	0.145842	0.342509	0.623328
cg04037038	FRZB	0.699247	0.10756	0.0303878	0.0907488	0.623015
cg12155676		0.726053	0.0965103	0.0740891	0.140221	0.622446
ch,15,1166704F		0.869048	0.0779249	0.423169	0.239211	0.62228
cg12403778	ETV6	0.819773	0.197063	0.154302	0.241143	0.62227
cg08703872	LOC100132111;C2CD4D	0.848999	0.299068	0.217777	0.163398	0.622251
cg12155547		0.763987	0.133189	0.142418	0.149804	0.622183
cg23746574	SH3BP2;SH3BP2;SH3BP2;SH3BP2	0.879165	0.187591	0.319905	0.263929	0.622024
cg05809668		0.866713	0.1004	0.387883	0.245788	0.622023
cg07519235	GPRC5B	0.726439	0.10629	0.115812	0.0915238	0.621897
cg14506834	TTYH2;MGC16275	0.663356	0.056404	0.0302783	0.0380795	0.621768
cg08320225		0.783904	0.11417	0.153343	0.219403	0.621598
cg23348014	COL1A2	0.800634	0.116863	0.150942	0.269456	0.621547
cg25449441	PTPRN2;PTPRN2;PTPRN2	0.772188	0.111903	0.147019	0.193117	0.621509
cg13933043	FLJ43663;FLJ43663	0.725466	0.104187	0.123965	0.084743	0.621168
cg24344074	MOV10;MOV10	0.760563	0.158579	0.102635	0.157229	0.621082
cg00922281	JPH3	0.857904	0.0923579	0.36456	0.253885	0.62097
cg12593793		0.755855	0.123871	0.107528	0.173279	0.620963
cg02099543	FBLN1;FBLN1;FBLN1;FBLN1	0.876278	0.116172	0.286548	0.363438	0.620891
cg06445348	ILDR2	0.68513	0.0901864	0.0396259	0.0641247	0.620484
cg08900409	PGPEP1	0.827103	0.246409	0.154581	0.219166	0.620384
cg02717454	CREBBP;CREBBP	0.722497	0.0993665	0.07991	0.127126	0.620363
cg12352124		0.688165	0.0701295	0.0566548	0.076679	0.620344
cg18020065	RASA3	0.808692	0.12636	0.162138	0.276786	0.620263
cg04113075	RAB32	0.688329	0.0847552	0.0421857	0.0774022	0.620215
ch,16,13300564R		0.769646	0.0710897	0.175081	0.202374	0.620131
cg05232694		0.851863	0.163554	0.217155	0.314608	0.62009
cg06997226		0.913019	0.160109	0.405212	0.313541	0.620065
cg18352516		0.779101	0.0983049	0.183344	0.195459	0.620065
cg16708465	ABCC4;ABCC4	0.863697	0.210838	0.248199	0.272439	0.619872
cg03980745	LIN28	0.698932	0.0946467	0.0540209	0.0885962	0.619844
cg23451678	CCDC80;CCDC80	0.872598	0.157376	0.401194	0.19997	0.619751
cg09877947	PDLIM4;PDLIM4	0.710503	0.12225	0.065733	0.0848813	0.619548
cg06357561	STAT5A	0.78547	0.148171	0.138221	0.211735	0.619428
cg26071135	TSPAN4;TSPAN4;TSPAN4;TSPAN4;TSPAN4;POLR2L;TSPAN4;TSPAN4	0.714411	0.100318	0.0687008	0.115996	0.619406
cg11274371	CDK6	0.712027	0.123985	0.0820047	0.0723257	0.619255
cg25874782	NSMAF;NSMAF	0.878503	0.192188	0.25959	0.326195	0.619179
cg22761670		0.80786	0.205864	0.17629	0.183982	0.619148
cg06585203	EZR;EZR	0.808901	0.181947	0.238371	0.149203	0.61906
cg26559804	ETS1;ETS1;ETS1	0.850021	0.235068	0.281201	0.176644	0.61905
cg21215899	LOX	0.784987	0.129879	0.17342	0.195282	0.618793
cg02238826	MCF2L2;B3GNT5;B3GNT5	0.686102	0.0827512	0.0522332	0.067045	0.618759
cg24964215		0.776941	0.148577	0.198604	0.127407	0.618745
cg26066597	FLJ10357	0.76652	0.132259	0.104894	0.206325	0.618694
cg08794954	ODZ4	0.784249	0.170937	0.106733	0.219243	0.618612
cg08248600		0.707429	0.0822333	0.100255	0.0841001	0.618566
cg21727223		0.865882	0.199814	0.22106	0.321334	0.618479
cg26434983		0.810417	0.19073	0.180749	0.204656	0.618372
cg14531782	PDE2A;PDE2A	0.693685	0.0945046	0.0555983	0.0760229	0.61831
cg11563383		0.768556	0.1345	0.156983	0.159292	0.618297
cg04294888	TTC28	0.695138	0.0857704	0.0591704	0.08663	0.617947
cg22876739	TET1	0.794832	0.132992	0.181254	0.217362	0.61763
cg21885864		0.865807	0.206332	0.297385	0.241024	0.617561
cg23847017	PHACTR4;PHACTR4;PHACTR4	0.786842	0.178664	0.183409	0.146065	0.617463
cg18952026	LRTM2;LRTM2;CACNA2D4;LRTM2	0.740818	0.130215	0.115352	0.124517	0.617456
cg25310081	RBMS2	0.716133	0.105801	0.080723	0.10951	0.617455
cg18075666	CALD1;CALD1;CALD1	0.896755	0.176941	0.336659	0.324354	0.617437
cg13643339	TGFB3;TGFB3	0.697826	0.0787831	0.0493623	0.113533	0.617266
cg08829299	ATHL1	0.849484	0.163975	0.251505	0.281177	0.617265
cg09169617	LOC254559	0.880024	0.205368	0.289691	0.293452	0.617187
cg05429895	TLR4;TLR4;TLR4;TLR4	0.833159	0.16549	0.233917	0.2486	0.617157
cg26683259	LHFPL2	0.717701	0.106749	0.0972883	0.0976414	0.617142
cg16810293	TM4SF1	0.876231	0.207997	0.290845	0.278487	0.617122
cg00225623	SPATA13;SPATA13	0.794466	0.245798	0.169781	0.116481	0.617113
cg14289461	LAMA4;LAMA4;LAMA4;LAMA4;LAMA4	0.898128	0.237614	0.230544	0.375151	0.617025
cg06100756		0.837284	0.190846	0.134566	0.3356	0.616947
cg05398036		0.827114	0.147616	0.185626	0.297356	0.616914
cg24910675	ENG;ENG;ENG;ENG	0.777469	0.101694	0.16309	0.21705	0.616858
cg13990926		0.805676	0.151234	0.163927	0.251306	0.616854
cg07216194	PTK2B;PTK2B;PTK2B;PTK2B	0.746782	0.122011	0.145374	0.122453	0.616836
cg14752089		0.895626	0.225359	0.25042	0.360681	0.616806
cg13942283	RBM20	0.835607	0.247642	0.154858	0.254101	0.61674
cg15198101	SRRM3	0.677818	0.0986027	0.0254782	0.0595985	0.616592
cg01022974	TRIM2	0.670797	0.0580798	0.0489088	0.0558362	0.616522
cg15607103	ELOVL5	0.753994	0.118616	0.172423	0.121624	0.616439
cg04135106		0.675355	0.0702262	0.0481004	0.0585416	0.616399
cg09398185	IFIT2	0.657482	0.0487856	0.0333407	0.0412525	0.616355
cg17327331	MPP5	0.838904	0.235756	0.194214	0.238234	0.616169
cg03128635	ATOH8	0.643228	0.0215129	0.0296872	0.0302046	0.616093
cg15701237	RTP4	0.783194	0.19565	0.184559	0.121182	0.616064
cg05618647	CASP4;CASP4	0.721452	0.0679313	0.129818	0.118432	0.616059
cg06665109	MYADM	0.655475	0.0492312	0.0257438	0.0433535	0.616032
cg14947478	GDF5;GDF5	0.771988	0.170806	0.107964	0.189127	0.616022
cg14499058	TRAPPC9;TRAPPC9	0.804662	0.151945	0.112428	0.301566	0.616015
cg26520930	KCNQ4;KCNQ4	0.725998	0.128314	0.0874149	0.114312	0.615984
cg17467873	CMBL	0.676713	0.0577513	0.0558066	0.0688456	0.615912
cg19597529	PARP14	0.756678	0.0871075	0.20998	0.125332	0.615872
cg07895149	CALHM2;CALHM2	0.769004	0.188739	0.095259	0.175526	0.61583
cg05099464	ARHGEF12	0.836549	0.16464	0.186345	0.311763	0.615633
cg24182521	PLTP;PLTP	0.753493	0.139913	0.121469	0.152756	0.615447
cg02297063	SBNO2;SBNO2	0.728234	0.130086	0.0611771	0.147284	0.615385
cg21119074	MBOAT1	0.864047	0.186469	0.200029	0.359572	0.615357
cg18542056	KLK10;KLK10;KLK10;KLK10	0.790762	0.122462	0.224325	0.179431	0.615355
cg26870725	MAST1	0.771391	0.1342	0.187257	0.147368	0.615116
cg09143713	PLCB4;PLCB4	0.814423	0.211031	0.118646	0.268303	0.615097
cg25450266	GRAMD1A;GRAMD1A	0.765319	0.126449	0.156798	0.167828	0.61496
cg26335127	LGALS3	0.776727	0.110474	0.14524	0.22981	0.614885
cg04012931	IER3;FLOT1	0.866997	0.181984	0.296749	0.27762	0.614879
cg04887807	CYTL1	0.834558	0.19664	0.17088	0.291685	0.614822
cg20552468	SLC38A10;SLC38A10	0.83765	0.172991	0.273063	0.222565	0.614777
cg00766188		0.785233	0.143431	0.152426	0.215578	0.614754
cg01414687	FABP3	0.741229	0.116853	0.113037	0.14959	0.614736
cg04844574		0.771002	0.118339	0.156151	0.194365	0.614717
cg23934075		0.684022	0.0753267	0.0507552	0.0821669	0.614606
cg10058920	PDYN	0.82594	0.199065	0.19013	0.245107	0.614506
cg16575104	CMBL	0.792569	0.135848	0.187151	0.21147	0.614412
cg26287345	MYL9;MYL9	0.733375	0.151896	0.0513339	0.153876	0.61434
cg19063061	SLC17A7	0.796408	0.324677	0.0810713	0.140501	0.614324
cg03673965	NR2E1	0.852064	0.1662	0.187213	0.359998	0.61426
cg24684349	CCND3;CCND3	0.848471	0.174854	0.31005	0.218076	0.614145
cg17274742	GPNMB;GPNMB	0.906059	0.300916	0.203443	0.371532	0.614095
cg21328779	PHLDB2;PHLDB2;PHLDB2;PHLDB2	0.844844	0.136175	0.311029	0.245306	0.614007
cg05923595	ADC	0.733953	0.13103	0.0838239	0.145005	0.614
cg27323784		0.784167	0.110853	0.122357	0.277314	0.613992
cg06061086		0.93724	0.163662	0.500662	0.305436	0.613987
cg17486946	FGF8;FGF8;FGF8;FGF8	0.881905	0.205284	0.321821	0.277031	0.613859
cg20215112		0.799509	0.176739	0.167763	0.212926	0.613699
cg13263114	ERBB2;ERBB2	0.673577	0.0692249	0.0539303	0.0565302	0.613682
cg07377422	RSPH6A	0.840305	0.193339	0.194982	0.291566	0.613676
cg06472065	SYNGAP1	0.679838	0.0799041	0.0537125	0.064912	0.613661
cg05474605	SEPP1;SEPP1;SEPP1	0.78744	0.211719	0.196046	0.113609	0.613648
cg11452354	SLC29A1;SLC29A1	0.646056	0.0439517	0.0177173	0.0357627	0.613579
cg25820257	RTN2;RTN2;RTN2	0.76713	0.207967	0.104925	0.148003	0.613498
cg03572859	SORBS3	0.697808	0.0916074	0.0752025	0.0862724	0.613447
cg20217872	NAV3	0.753291	0.0992615	0.130733	0.189641	0.613413
cg00831222		0.940217	0.356909	0.263814	0.35976	0.61339
cg18575809	FLJ10357	0.780228	0.139364	0.121194	0.239997	0.613376
cg13475583		0.904764	0.115418	0.452382	0.306374	0.613372
cg26189303		0.845264	0.171641	0.33115	0.193069	0.613311
cg00292029		0.76099	0.0973254	0.158	0.187756	0.613296
cg18477204	C14orf162	0.895837	0.212894	0.332255	0.302564	0.613266
cg26503877	ETS1;ETS1;ETS1	0.818404	0.138391	0.258731	0.218383	0.613236
cg21642245	TNK2;TNK2	0.737009	0.172779	0.0911117	0.107568	0.613189
cg23930334	SLC22A20	0.714792	0.136076	0.0717445	0.097296	0.613086
cg10087172	ARHGDIB;ARHGDIB	0.904814	0.195246	0.399446	0.28094	0.612936
cg09055236	TTYH3	0.709017	0.116818	0.0628444	0.108706	0.612894
cg18779283	LIMD1	0.763909	0.110817	0.199181	0.143724	0.612669
cg13362637	CD74;CD74;CD74	0.790957	0.125751	0.224876	0.184249	0.612665
cg23757899	P2RY2;P2RY2;P2RY2	0.759019	0.165814	0.104452	0.168834	0.612652
cg08572565	NIN;NIN;NIN	0.743309	0.109989	0.12409	0.158502	0.612449
cg09444392	GFPT2	0.664462	0.0486365	0.0640794	0.0436823	0.612329
cg01272707		0.632025	0.0229839	0.0150806	0.0210543	0.612319
cg19011826		0.694774	0.0956382	0.0682291	0.0835007	0.612318
ch,16,1630026F		0.871008	0.123371	0.379235	0.274096	0.612108
cg12265878		0.824751	0.147774	0.169414	0.320875	0.612063
cg08269188	CBX5	0.807614	0.182621	0.148258	0.255921	0.612014
cg06968912	PTRF	0.769296	0.108385	0.137124	0.226564	0.611938
cg20964456	FOXK1	0.674039	0.0924536	0.0361922	0.0578607	0.61187
cg05277096	PDZRN3	0.798027	0.166611	0.180763	0.211501	0.611735
cg03069204		0.742137	0.0921721	0.137495	0.162218	0.611509
cg10679688	ZIC5	0.867213	0.203074	0.332202	0.232159	0.611401
cg14608020	LHX2	0.766508	0.169865	0.149738	0.145749	0.611391
cg05264279	PTPRN2;PTPRN2;PTPRN2	0.792601	0.196148	0.20079	0.14689	0.611325
cg08623535	LOX	0.744	0.125896	0.122708	0.149433	0.611321
cg05130679	AMOTL1	0.748491	0.124643	0.141945	0.145036	0.611284
cg08357850	MLKL;MLKL	0.697431	0.0835926	0.0808736	0.0942422	0.611194
cg08539872	UNC5B	0.821913	0.0590968	0.347737	0.22561	0.611098
cg24774271		0.896591	0.224856	0.319985	0.311703	0.611076
cg07160932	SEZ6L2;SEZ6L2;SEZ6L2;SEZ6L2	0.722176	0.0983492	0.0942746	0.140894	0.611004
cg06817840	CCNA2	0.695434	0.0869278	0.0732581	0.0933416	0.610925
cg09354692		0.904059	0.19077	0.309417	0.379215	0.610925
cg17966192	SULT1C4	0.727678	0.106588	0.101338	0.142618	0.61083
cg16985778	MTMR9L	0.76555	0.107841	0.176787	0.179564	0.61082
cg12384499		0.759047	0.136873	0.140955	0.16688	0.610811
cg09411730	NEAT1	0.809848	0.105509	0.331191	0.160881	0.610654
cg23670353	FGGY;FGGY	0.842657	0.169055	0.193854	0.333298	0.610588
cg14399863	KANK1;KANK1;KANK1	0.69167	0.101137	0.067418	0.074829	0.610542
cg23090824	PDE7B;PDE7B	0.776257	0.115232	0.204759	0.177306	0.610492
cg15416440	COL4A1	0.771336	0.199795	0.137142	0.146704	0.610123
cg00014830		0.884617	0.259364	0.290051	0.274286	0.610049
cg11591636	ZIC5	0.795535	0.148134	0.210838	0.197596	0.610013
cg02336762	KSR2	0.719108	0.084047	0.080032	0.163352	0.609964
cg24966363		0.861964	0.264893	0.277001	0.214139	0.609952
cg04574090	KCNE3	0.70859	0.108427	0.0801043	0.107399	0.609946
cg12732998	ZIC1	0.807633	0.133312	0.253422	0.206337	0.609942
cg24013589		0.788031	0.172121	0.18645	0.175735	0.609929
cg07363543		0.705856	0.111237	0.0716893	0.10516	0.609827
cg03587907	NACC2	0.761169	0.145988	0.147483	0.160731	0.609768
cg07068735	RAB8B	0.897053	0.113256	0.447445	0.30166	0.609599
cg06635351		0.708408	0.0858352	0.0698299	0.140869	0.609563
cg23301462	CNGB3	0.869041	0.265842	0.204854	0.307798	0.609544
cg27478224	IFIT2	0.820741	0.170791	0.226172	0.236928	0.609444
cg06381964	AHDC1	0.685087	0.0867388	0.0621265	0.0781822	0.609404
cg10204320	MTMR9L	0.763287	0.104227	0.173146	0.184376	0.609371
cg22705746	FMOD	0.873423	0.186227	0.284257	0.321849	0.609313
cg03113867		0.876373	0.275149	0.231948	0.294097	0.609309
cg09224689	PAX6;PAX6;PAX6	0.708909	0.0852846	0.0665394	0.147743	0.609053
cg07780818	SLCO2A1	0.707153	0.105324	0.0878832	0.101296	0.608986
cg18476530	LOC100130987;CLCF1;CLCF1	0.74037	0.137752	0.112859	0.143625	0.608958
cg00639200		0.771892	0.117437	0.151017	0.220351	0.608958
cg09183124		0.829913	0.1465	0.211706	0.304859	0.608892
cg04850286	PLAC9	0.859423	0.190982	0.302282	0.258479	0.608842
cg25813936	GNE	0.887564	0.261863	0.275745	0.298634	0.608816
cg25246431	PARVA	0.763545	0.213323	0.102682	0.148361	0.608756
cg02832357	STAT5B	0.718652	0.100901	0.0836066	0.14526	0.608729
cg16148593	PHYHIP;PHYHIP	0.785749	0.136698	0.162357	0.232206	0.608662
cg14758218	NEAT1	0.686986	0.079895	0.0751839	0.0799292	0.60865
cg23075983		0.698994	0.082034	0.103984	0.0852184	0.608582
cg13373343		0.898683	0.251739	0.337942	0.280766	0.608534
cg05336982		0.842171	0.214954	0.29469	0.191799	0.608357
cg03575641		0.75624	0.113482	0.129245	0.201257	0.608246
cg23731030	ERBB2;ERBB2	0.688577	0.0908384	0.0551463	0.095458	0.608096
cg25594119		0.663896	0.0551337	0.0645551	0.0477319	0.608089
cg24996981		0.897051	0.229008	0.374777	0.263305	0.608021
cg13877502	KANK1;KANK1	0.733553	0.13028	0.118594	0.127863	0.607974
ch,17,50790467F		0.840143	0.131299	0.31731	0.248375	0.607815
cg20706495		0.780562	0.0953625	0.248969	0.174318	0.607679
cg04257362	GIPC3	0.660449	0.0608038	0.0539708	0.0436603	0.607638
cg06664433		0.737576	0.115237	0.080773	0.194268	0.607484
cg01636582	TSPAN4;TSPAN4;TSPAN4;TSPAN4;TSPAN4;TSPAN4;TSPAN4	0.726958	0.135552	0.0902963	0.132596	0.607477
cg16138158	C12orf65;C12orf65	0.684733	0.0759566	0.062762	0.0931283	0.607451
cg13730105	TLR4;TLR4;TLR4	0.876951	0.203021	0.306368	0.299426	0.607346
cg08043592	GALP;GALP;GALP;GALP	0.860505	0.289789	0.172181	0.297536	0.607337
cg13966448	ROR2	0.726693	0.128366	0.0897394	0.140037	0.607312
cg26160008	TNFRSF1A;TNFRSF1A	0.701309	0.10895	0.0784645	0.0947916	0.607241
cg16735682	ELN;ELN;ELN;ELN;ELN	0.675622	0.0938958	0.0434133	0.0679866	0.60719
cg03161476	ATP2B4;ATP2B4	0.660087	0.0647495	0.0417756	0.0526502	0.607028
cg19230867		0.738361	0.112586	0.103803	0.177831	0.606954
cg06442294		0.719906	0.103781	0.108334	0.12688	0.606907
cg06652329	IGF1;IGF1;IGF1	0.778284	0.12903	0.13819	0.247449	0.606728
cg01329789	TMBIM1;PNKD	0.81586	0.171266	0.233704	0.222466	0.606714
cg08154437	CPAMD8	0.949139	0.19296	0.47722	0.357176	0.606687
cg02837536	AJAP1;AJAP1	0.927582	0.251191	0.238345	0.473525	0.606562
cg16071219	LPAR6;LPAR6;RB1;LPAR6	0.855177	0.182625	0.315037	0.248283	0.606529
cg27080725	TSC22D4	0.683817	0.0978983	0.0504687	0.0839036	0.606393
cg11485451	TCF7;TCF7;TCF7;TCF7;TCF7;TCF7;TCF7	0.676136	0.0797813	0.0709826	0.0584743	0.60639
cg14823429	HDAC4	0.928569	0.178147	0.425535	0.363034	0.60633
cg09983301	ANTXR1	0.790574	0.107573	0.206803	0.238573	0.606258
cg17818220	CREB5;CREB5;CREB5;CREB5	0.68205	0.0739907	0.0450481	0.108344	0.606256
cg00326842		0.78591	0.0851451	0.282018	0.171935	0.60621
cg17692230		0.775341	0.201982	0.119313	0.186244	0.606161
cg16582517	BHLHE40	0.747922	0.121129	0.0809982	0.223258	0.606127
cg04425920		0.718273	0.113834	0.0673382	0.155383	0.606088
cg15850851		0.686572	0.0976956	0.0662337	0.0775245	0.606087
cg12988117		0.82379	0.167163	0.222322	0.264159	0.605909
cg11351746	CHST8;CHST8;CHST8	0.705773	0.127006	0.0742711	0.0985762	0.605822
cg08015801	HFE;HFE;HFE;HFE;HFE;HFE;HFE;HFE;HFE	0.671478	0.072426	0.058491	0.0660925	0.605808
cg12565585	RIMS2;RIMS2	0.694671	0.10884	0.049652	0.108124	0.605799
cg06994022		0.835796	0.245272	0.137992	0.306816	0.605769
cg01524618	UTRN	0.788943	0.201474	0.142705	0.205403	0.605749
cg13045134		0.897498	0.217778	0.27087	0.386759	0.605696
cg10183001	METTL7A	0.662356	0.0616624	0.04802	0.0603598	0.605675
cg17740322	C10orf26;C10orf26	0.71201	0.106948	0.0825912	0.129836	0.605552
cg10397932	SKI	0.715216	0.145643	0.0773114	0.106186	0.605503
cg19734163	ZC3HAV1L	0.643669	0.0461281	0.0282092	0.0403572	0.605438
cg27526774		0.883223	0.142748	0.416995	0.273765	0.605387
cg01896761	FBLN2;FBLN2	0.758285	0.169974	0.128491	0.160382	0.605336
cg20554488	VWA5A;VWA5A;VWA5A	0.658787	0.0622636	0.0456595	0.0524305	0.605335
cg04259904	ARTN;ARTN;ARTN;ARTN;ARTN;ARTN	0.85243	0.189427	0.3021	0.249764	0.605333
cg24177604	ANTXR2;ANTXR2	0.697412	0.0950526	0.0694425	0.112058	0.605228
cg13315047		0.765768	0.14083	0.166316	0.174659	0.605167
cg04474277		0.779596	0.0941016	0.213159	0.216091	0.605145
cg08972867	DYSF;DYSF;DYSF;DYSF;DYSF;DYSF;DYSF	0.719987	0.110272	0.107151	0.12729	0.605083
cg14594187	DAB2IP	0.803226	0.0900173	0.241576	0.262984	0.605034
cg14071579	LHX2	0.860197	0.10135	0.420636	0.243536	0.605023
cg05822532	ELN;ELN;ELN;ELN;ELN	0.746737	0.157611	0.113718	0.154184	0.6049
cg06003986	BRUNOL4;BRUNOL4;BRUNOL4;BRUNOL4	0.673393	0.0778438	0.0538546	0.0739568	0.604842
cg11053489	ENTPD5;C14orf45	0.726297	0.122717	0.134947	0.106823	0.604802
cg15778054	KCTD14	0.705628	0.117733	0.0686829	0.116066	0.604801
cg22378252	GCNT2	0.866494	0.232364	0.30238	0.250467	0.604757
cg20813589	RNH1;RNH1;RNH1;RNH1;RNH1;RNH1;RNH1;RNH1	0.913067	0.187482	0.351302	0.386158	0.604753
cg14659193		0.851045	0.231524	0.245691	0.261878	0.604681
cg13146674	LRP5	0.766324	0.152046	0.146554	0.18647	0.604634
cg26645401	SWAP70	0.797669	0.237812	0.202589	0.138927	0.604559
cg27185501		0.898401	0.291664	0.259145	0.330958	0.604479
cg01710189	PDLIM2	0.794817	0.165983	0.17518	0.230398	0.604297
cg17552333		0.777746	0.128294	0.114087	0.27815	0.604236
cg16520288	SLC26A10	0.691931	0.0871007	0.122156	0.0539152	0.604207
cg00447052	SCRT1	0.678651	0.0843373	0.0638409	0.0751893	0.604195
cg15936990	WASF2	0.672087	0.0739656	0.0632884	0.0665458	0.604153
cg26022526	HTRA3	0.790826	0.14011	0.209681	0.210323	0.604121
cg26980692	SLC15A3;SLC15A3	0.805181	0.135212	0.263547	0.204574	0.60407
cg19143950	PDYN	0.81217	0.213013	0.178491	0.232882	0.604042
cg22304399	CACNA1A;CACNA1A	0.789934	0.0804681	0.236786	0.240859	0.603896
cg22951263		0.692932	0.0964128	0.0755523	0.0952772	0.603851
cg23748923		0.688974	0.127288	0.0446842	0.0836933	0.603753
cg04937184	BMP4;BMP4	0.916444	0.227552	0.431124	0.279634	0.603674
cg12254845		0.823139	0.192031	0.234952	0.231692	0.603581
cg05178604	FBXL8;TRADD	0.740817	0.134151	0.151104	0.126789	0.603469
cg03431544	C1QTNF1;C1QTNF1	0.740539	0.114052	0.0818519	0.21532	0.603465
cg07149022		0.774203	0.139598	0.214837	0.157876	0.603433
cg13514772	PLEKHA2	0.789991	0.192561	0.120102	0.247164	0.603382
cg16045271	PLXNA2	0.814475	0.164201	0.269157	0.200284	0.603261
cg18867653	DAP	0.717458	0.13144	0.10345	0.107704	0.60326
cg19385331		0.873983	0.214938	0.322571	0.274737	0.603234
cg12091331	PLAT;PLAT	0.76873	0.139321	0.117976	0.239255	0.603213
cg03556021	REEP5	0.866536	0.192045	0.287945	0.310046	0.60319
cg25680628	MAP3K8	0.693369	0.0690032	0.134397	0.0674398	0.603089
cg13775299		0.758018	0.120532	0.0695528	0.274737	0.603077
cg07870237	ACSL6;ACSL6	0.786417	0.154877	0.195858	0.19952	0.602998
cg07211259	PDCD1LG2	0.901981	0.255342	0.338957	0.302879	0.602922
cg15236528	C17orf55	0.690764	0.111087	0.0476513	0.104855	0.602899
cg26037945	KCNIP2;KCNIP2;KCNIP2;KCNIP2;KCNIP2;KCNIP2;KCNIP2	0.664489	0.0856784	0.0428	0.0564256	0.602854
cg09406795	PLCB3	0.742947	0.15548	0.104416	0.160508	0.602812
cg19706817	LIN28;LIN28	0.704816	0.110224	0.0869359	0.109258	0.602677
cg26817935	PDE4D;PDE4D;PDE4D	0.718238	0.0794853	0.0990225	0.168377	0.60261
cg15391601	FFAR3	0.804041	0.128694	0.304586	0.171733	0.60237
cg18637339		0.668578	0.0779762	0.0564507	0.0642109	0.602365
cg08409642	MT2A	0.951319	0.238949	0.433916	0.374086	0.602336
cg16207991	PHACTR1	0.686809	0.0906882	0.0790596	0.0838054	0.602291
cg08481112	GNG7	0.710591	0.10788	0.0883266	0.128824	0.602248
cg11187796	ADRA2C	0.735256	0.134532	0.106477	0.158102	0.602219
cg25136068	ZHX3	0.686942	0.0979879	0.0752787	0.0815577	0.602001
cg22902400	APOBEC3G;APOBEC3G	0.712158	0.0941409	0.0458769	0.190663	0.601931
cg27387030	FMOD	0.833523	0.158054	0.243207	0.293613	0.601898
cg00262446	EMCN;EMCN;EMCN;EMCN	0.758322	0.10046	0.245293	0.123599	0.601871
cg15203735		0.85999	0.163546	0.312449	0.298504	0.601824
cg11960393	LOX	0.638316	0.0436268	0.027924	0.0379437	0.601818
cg13612175	ZFP36L1	0.660797	0.072085	0.0483576	0.0565995	0.601783
cg10061532	LMOD1	0.883514	0.297527	0.176642	0.371146	0.601743
cg20388732	STAT5A	0.741431	0.123407	0.129969	0.165707	0.601737
cg02263165	PPP2R5C;PPP2R5C;PPP2R5C;PPP2R5C;PPP2R5C	0.653254	0.0571158	0.0478521	0.0496969	0.6017
cg03800922		0.708	0.0915108	0.0907598	0.136697	0.601678
cg06734342	SACM1L	0.643307	0.0489015	0.0375266	0.0386044	0.601629
cg06285590		0.662509	0.071477	0.0340657	0.0772629	0.601574
cg23523668		0.707447	0.0903155	0.1209	0.10652	0.601535
cg22853588	MYL9;MYL9	0.801003	0.238007	0.122323	0.238208	0.60149
cg11906781	BRE;BRE;BRE;BRE;BRE	0.857873	0.188233	0.303302	0.277728	0.601452
cg27086308	LOC100132707;LOC100132707	0.846776	0.161518	0.264171	0.310471	0.601389
cg23422156	CCDC42B	0.6745	0.0820779	0.052471	0.0848893	0.601354
cg18727742	ATHL1	0.727914	0.0907099	0.133332	0.155697	0.601334
cg20465207	ARHGEF2;ARHGEF2;ARHGEF2	0.68783	0.0619346	0.0449485	0.153008	0.6012
cg26041076		0.785244	0.183533	0.159442	0.209278	0.60116
cg22599769	PON2;PON2	0.675113	0.0753515	0.0804812	0.0662253	0.601093
cg25813864	RAPGEFL1	0.696808	0.129578	0.0611452	0.0964903	0.601071
cg24727480	KCTD10	0.707936	0.117258	0.0697641	0.133682	0.601035
cg16811988		0.874702	0.26441	0.229333	0.327306	0.601019
cg13554744	CSRP1;CSRP1	0.688547	0.127763	0.0452262	0.089599	0.601018
cg07985890	NEAT1	0.757517	0.0902248	0.256322	0.123249	0.600918
cg18007957	ESR1;ESR1	0.833227	0.171799	0.342081	0.183572	0.600743
cg13013900	XAF1;XAF1;XAF1;XAF1	0.881605	0.160277	0.387247	0.295113	0.600726
cg00532474	PSTPIP2	0.75829	0.15311	0.117331	0.202677	0.600584
cg04079139		0.718015	0.134926	0.0916541	0.125763	0.600568
cg01708411	NDUFA4L2	0.804844	0.136089	0.280321	0.196709	0.600471
cg23473081	EMP1	0.655729	0.0694214	0.0427243	0.0536968	0.600448
cg26115228		0.860758	0.25126	0.297554	0.232202	0.600419
cg07202214	LRRC32;LRRC32	0.804991	0.155533	0.238812	0.219501	0.600376
cg06007271	CYTL1	0.808264	0.170345	0.168203	0.285259	0.600328
cg02375208	LHFPL2	0.808639	0.227372	0.204167	0.193503	0.600291
cg15983109	PROKR1	0.765086	0.0817095	0.212989	0.200169	0.60013
ch,5,2559743R	CTNNA1	0.777726	0.100521	0.202314	0.230183	0.600053
cg11668813		0.778829	0.141378	0.125688	0.269433	0.599995
cg08588180	CMAH;CMAH	0.784154	0.118369	0.170115	0.264026	0.599984
cg12081645		0.883905	0.303763	0.259273	0.288733	0.599982
cg12892506	ZIC4;ZIC4;ZIC4	0.690665	0.0718188	0.109826	0.0904223	0.599976
cg26814396	KLF13	0.812064	0.132437	0.214151	0.289808	0.599932
cg04938549	PAX6;PAX6;PAX6	0.740329	0.116575	0.106575	0.198283	0.599852
cg02091781		0.680013	0.0735885	0.0622056	0.104702	0.599847
cg07333545		0.82952	0.190501	0.198578	0.299991	0.59983
cg08038974	SLC2A10	0.708351	0.121837	0.0884691	0.115439	0.59977
cg00577865		0.689139	0.0968326	0.0740196	0.0973966	0.599723
cg06042849	DIP2C	0.909722	0.275701	0.26169	0.392655	0.599706
cg21368479		0.880528	0.317492	0.207696	0.317298	0.5997
cg14394253	NINJ1	0.651814	0.0777566	0.0381042	0.0407777	0.599601
cg15474318	RASA3	0.763069	0.110747	0.138598	0.241105	0.599586
cg25058482	TANK;TANK	0.888294	0.382191	0.206174	0.277933	0.599528
cg20728696	INS-IGF2;IGF2;IGF2;IGF2	0.714114	0.122359	0.0919112	0.129501	0.599524
cg01511742	FOXP1	0.813349	0.110364	0.217367	0.31391	0.599468
cg20256117		0.655311	0.0645063	0.0495006	0.0535348	0.599463
cg13620051		0.826889	0.142334	0.274196	0.265804	0.599445
cg19936812		0.871866	0.488545	0.19052	0.138294	0.599413
cg12687617		0.880255	0.230225	0.279831	0.3325	0.599403
cg03226958	LIN28	0.684337	0.0885006	0.0744346	0.0919197	0.599385
cg01305421	IGF1;IGF1;IGF1;IGF1;IGF1;IGF1	0.772872	0.154238	0.12761	0.238681	0.599363
cg19083497	ZNF474	0.74597	0.106647	0.138101	0.195226	0.599312
cg02724472	LRRC17;FBXL13;LRRC17;FBXL13	0.831539	0.212909	0.161339	0.322635	0.599244
cg19157329		0.75297	0.0757004	0.176066	0.209737	0.599135
cg11318133	OAS2;OAS2;OAS2	0.722042	0.0862395	0.121919	0.161062	0.598969
cg10786645	KIRREL2;KIRREL2;KIRREL2	0.715999	0.085918	0.143031	0.12232	0.598909
cg23502298	SLC36A2	0.824398	0.226829	0.231366	0.218702	0.598766
cg23416081	FKBP5	0.906601	0.242542	0.330332	0.35072	0.598736
cg06126019	DENND5A	0.721412	0.132285	0.116286	0.119495	0.598723
cg03209642	FES;FES;FES;FES	0.705528	0.15083	0.0601099	0.109595	0.598683
cg10484211	TGFB2;TGFB2	0.8164	0.257723	0.147578	0.248061	0.598612
cg02036387		0.673404	0.0608555	0.0791067	0.0844607	0.598596
cg13599477	NET1;NET1	0.654153	0.0641427	0.0409473	0.0617433	0.598542
cg26708220	MEIS2;MEIS2;MEIS2;MEIS2;MEIS2;MEIS2;MEIS2	0.849628	0.273139	0.218352	0.261797	0.598531
cg02596153	NR2E1	0.810723	0.172424	0.193176	0.271003	0.598522
cg09122035		0.817648	0.230626	0.181789	0.245036	0.598497
cg27173819	STK32C	0.909479	0.317455	0.299185	0.316384	0.598471
cg21708058	TACC1	0.881102	0.323886	0.185186	0.339136	0.598366
cg23880953	PSMB9;PSMB9;TAP1	0.638392	0.050453	0.0348026	0.0348537	0.598355
cg00558718	HGD	0.693065	0.100201	0.0898562	0.0941715	0.598323
cg21484956	CSRP2	0.766047	0.103384	0.162134	0.237679	0.598315
cg25163851	RTN2;RTN2;RTN2	0.678573	0.0938143	0.061057	0.0861344	0.598238
cg12486814	C1orf192	0.728407	0.13669	0.121829	0.132017	0.598228
cg25591888	SH3BP4	0.852906	0.248329	0.182217	0.333538	0.598211
cg14397690	ANXA2;ANXA2;ANXA2;ANXA2	0.877128	0.191291	0.307642	0.337872	0.598193
cg14753356		0.826746	0.132747	0.156841	0.396377	0.598091
cg21144493	CAMTA1	0.809118	0.182743	0.140225	0.310116	0.59809
cg10558233		0.774429	0.0961805	0.182772	0.250205	0.598043
cg00695799	ZC3H12D	0.87264	0.196703	0.301331	0.326116	0.597924
cg27494647	RARRES2	0.72527	0.140125	0.0959799	0.146067	0.59788
cg02367708	CXCR4;CXCR4;CXCR4	0.808927	0.196279	0.22017	0.216692	0.597879
cg01834022	EVC2;EVC2	0.687109	0.118775	0.05796	0.0909881	0.597868
cg17648080	SMG6;SMG6	0.850441	0.27851	0.136817	0.342471	0.597842
cg24525364		0.827957	0.132476	0.293064	0.26526	0.59769
cg20466180	SCHIP1	0.660185	0.0680159	0.0540493	0.0654352	0.597684
cg18880897	ERAP2;ERAP2;ERAP2	0.816289	0.155787	0.282397	0.217879	0.597601
cg06452419		0.731703	0.101631	0.080422	0.220268	0.597597
cg26990680	CHAT	0.71818	0.100376	0.100874	0.161029	0.59742
cg13119578		0.769858	0.152308	0.205593	0.15958	0.597364
cg24237439	RANBP3L;RANBP3L	0.717842	0.137023	0.101974	0.122504	0.597342
cg04525852	ANKRD50;ANKRD50	0.768898	0.135993	0.190118	0.188662	0.597307
cg25761326	CUGBP2;CUGBP2;CUGBP2;CUGBP2	0.679425	0.0878136	0.071505	0.0875894	0.597122
cg17491456	DAB2	0.716288	0.0961689	0.111118	0.150299	0.597092
cg19815376	FLJ34503	0.800442	0.21605	0.169038	0.225231	0.597003
cg12167564		0.763891	0.165978	0.176981	0.157927	0.596929
cg24437408		0.83397	0.211101	0.211372	0.288681	0.596919
cg16027343	TRIM7;TRIM7	0.656349	0.0514093	0.0731343	0.0537641	0.596913
cg23224090	SLC16A3;SLC16A3;SLC16A3	0.708564	0.0936804	0.158399	0.0830461	0.596856
cg21855021		0.836414	0.179108	0.236082	0.303644	0.596802
cg11332928	BTBD19;TCTEX1D4	0.691312	0.0930501	0.0849113	0.105716	0.596753
cg21380183	ATP9A	0.734907	0.0937074	0.220296	0.100497	0.59674
cg18946602	NFIA;NFIA;NFIA;NFIA	0.862734	0.262428	0.246338	0.289313	0.596708
cg16251626	WDR65;WDR65;WDR65;WDR65	0.905277	0.21256	0.381304	0.331992	0.596658
cg17566735	PLD1;PLD1	0.807145	0.139148	0.236231	0.256087	0.596656
cg14856679	C22orf46;NHP2L1	0.847403	0.254424	0.21257	0.285313	0.596633
cg09576143	HTRA1	0.764933	0.124271	0.11148	0.269512	0.596513
cg20718214	KCNIP2;KCNIP2;KCNIP2;KCNIP2;KCNIP2;KCNIP2;KCNIP2	0.66314	0.0924558	0.0471673	0.0606194	0.596393
cg16788099	LOC100130987;CLCF1;CLCF1	0.761081	0.16423	0.165785	0.164133	0.596364
cg10884288	RADIL	0.68537	0.0379672	0.0991693	0.129898	0.596358
cg16331823	FLOT1;IER3	0.662969	0.0581879	0.0695883	0.0723355	0.596265
cg23980740	ZIC4;ZIC4;ZIC4;ZIC4;ZIC4	0.811278	0.154545	0.30671	0.183799	0.596261
cg18098750	TMED7-TICAM2;TICAM2;TMED7-TICAM2	0.649412	0.0593272	0.0431721	0.0570044	0.596244
cg18132916		0.64614	0.0488624	0.0505054	0.0504981	0.596184
cg23889684	APOL3;APOL3;APOL3;APOL3;APOL3;APOL3	0.839559	0.0864869	0.401151	0.2426	0.596146
cg19115393	CDH4	0.706612	0.11448	0.083109	0.133893	0.596118
cg00011994	FLOT1;IER3	0.702224	0.0926892	0.103554	0.122223	0.596068
cg25588725	CLIC1	0.670446	0.0757623	0.0573943	0.090225	0.595986
cg04156889		0.822596	0.156666	0.308541	0.214661	0.595974
cg04358131	MAFK	0.813944	0.17762	0.281123	0.195223	0.595955
cg24945462	LOC642852	0.910612	0.334338	0.297095	0.312575	0.595942
cg08442798		0.630237	0.0524492	0.0185935	0.0318771	0.59593
cg18276016		0.664547	0.0879976	0.0458056	0.0722766	0.595854
cg16863795	SLC38A10;SLC38A10	0.865975	0.201092	0.30947	0.299836	0.595843
cg12011977	PPAPDC1A	0.8	0.186832	0.194752	0.231175	0.595747
cg11134430		0.815942	0.209784	0.182473	0.268491	0.595693
cg09449150		0.822974	0.282986	0.125704	0.273362	0.595624
cg15102325		0.638074	0.0601553	0.0276456	0.0395809	0.595614
cg06728055	WWTR1;WWTR1;WWTR1	0.895555	0.269573	0.354908	0.27564	0.595514
cg27232866		0.687165	0.0971565	0.0842037	0.0936402	0.595499
cg11179759		0.897923	0.271813	0.317261	0.318325	0.595456
cg06880239		0.720448	0.117756	0.148766	0.10855	0.595424
cg19446990		0.739993	0.150158	0.114093	0.169647	0.59536
cg06505273		0.835564	0.161062	0.265567	0.294382	0.595227
cg02273922	ACSL5;ACSL5;ACSL5;ACSL5	0.786144	0.155138	0.274486	0.143138	0.595223
cg23970275	KLF7	0.852051	0.151379	0.340794	0.278339	0.595214
ch,11,96774805R		0.764019	0.071007	0.233671	0.20178	0.5952
cg06305422		0.860611	0.12594	0.395715	0.274973	0.595068
cg05618426	EDNRA;EDNRA;EDNRA	0.901388	0.225368	0.350494	0.344015	0.594762
cg19285688	ANTXR2;ANTXR2	0.684655	0.0616025	0.0585771	0.149512	0.594758
cg25386707	EBF3	0.808732	0.10256	0.294049	0.245454	0.594711
cg21816685	MYOM2	0.864348	0.175574	0.342724	0.29062	0.594709
cg00770316		0.811019	0.233106	0.144773	0.27107	0.594702
cg12126857		0.737284	0.157053	0.0581865	0.212525	0.594696
cg27367170	NET1;NET1;NET1	0.744416	0.158251	0.119959	0.171497	0.594514
cg19793905	RBM43	0.797909	0.128209	0.245575	0.236574	0.594456
cg22116670	SPARC	0.695781	0.126007	0.0756332	0.102366	0.594446
cg22254463	EXPH5;EXPH5	0.948006	0.284122	0.298638	0.477995	0.594421
cg05586209	ZYX;ZYX	0.668179	0.100928	0.0443122	0.076111	0.594395
cg10784519		0.822174	0.214697	0.260471	0.208379	0.594325
cg01471372	TACC1	0.828347	0.231632	0.187419	0.283763	0.594075
cg13692543	RUSC2	0.843516	0.276055	0.153841	0.318521	0.594044
cg26311501	KIAA0831	0.835812	0.265556	0.152835	0.30709	0.593986
cg03779374	ZBTB20;ZBTB20;ZBTB20;ZBTB20;ZBTB20;ZBTB20	0.727203	0.114642	0.0683535	0.216692	0.593974
cg20323175		0.77159	0.193544	0.144494	0.195059	0.593892
cg20824189		0.754302	0.165828	0.145856	0.169598	0.593875
cg00656735		0.81384	0.202371	0.290253	0.167463	0.59381
cg17882426	PRKD2;PRKD2;PRKD2;PRKD2;PRKD2	0.69086	0.142418	0.0511331	0.0976679	0.593787
cg24864511	HES2	0.686944	0.133655	0.0592788	0.0865926	0.593768
cg17066594	UNC93B1	0.870286	0.161362	0.37055	0.297872	0.593691
ch,6,2949012F	ESR1	0.75567	0.119745	0.153725	0.212723	0.593606
cg08922308	MIR492	0.822969	0.12251	0.286383	0.279236	0.593593
cg02598441	LOC146880;LOC146880	0.792517	0.28414	0.151036	0.161622	0.593584
cg13488570	SKI	0.759745	0.110655	0.066827	0.321178	0.593525
cg05987698	HDAC11;HDAC11	0.685323	0.12145	0.0585218	0.0954948	0.593501
cg26647332		0.663936	0.0634695	0.0775409	0.0706118	0.593395
cg26547698	ANKRD11	0.899742	0.20585	0.331659	0.38157	0.593382
cg19864130	SBNO2;SBNO2	0.744419	0.143497	0.092778	0.216836	0.593382
cg07734514	GPX5;GPX5	0.710866	0.136207	0.0863489	0.129924	0.593373
cg22222281	CD9	0.806276	0.169964	0.25173	0.217167	0.593322
cg19115610	IKZF1	0.867998	0.21231	0.369398	0.242733	0.593184
cg27398499	TACSTD2	0.828974	0.176735	0.317957	0.212718	0.59317
cg08212230	CDC20B;CDC20B;CDC20B;GPX8	0.678141	0.0667822	0.0987984	0.0901368	0.592902
cg19724567	IFRD1	0.814749	0.146897	0.282761	0.236218	0.59279
cg19628600	FOXP1	0.869891	0.242478	0.151081	0.437843	0.592757
cg25486143	RASSF1;RASSF1	0.689831	0.0572286	0.148717	0.0853632	0.592728
cg11131549	TRAF5;TRAF5	0.667187	0.091561	0.0576962	0.0743848	0.59264
cg11238542		0.774817	0.158797	0.170654	0.217166	0.592612
cg14776321	NCRNA00202	0.750303	0.0916618	0.199633	0.181801	0.592605
cg17684207	LOC285796	0.846611	0.379106	0.133411	0.249821	0.592499
cg16847760		0.759581	0.171614	0.14916	0.18049	0.592493
cg02253760		0.933604	0.243772	0.488811	0.29078	0.592483
cg05335186		0.768454	0.129296	0.195662	0.203085	0.59244
cg25751371	TUBA1C	0.711879	0.134576	0.105511	0.118372	0.592393
cg07203561	P2RX7;P2RX7	0.663584	0.0689306	0.0489743	0.0958467	0.592333
cg24202131	BRUNOL4;BRUNOL4;BRUNOL4;BRUNOL4	0.856435	0.252726	0.255	0.284783	0.592266
cg18150280	RGS2	0.684515	0.098067	0.0854665	0.0935751	0.592146
cg10830145		0.651186	0.0590399	0.0568498	0.0612338	0.592145
cg22377142	C1orf85	0.638588	0.0535107	0.0365229	0.0493757	0.592118
ch,14,96436874F		0.843212	0.126892	0.373415	0.253221	0.592035
cg19768356		0.683966	0.0992694	0.074941	0.101712	0.591992
cg23521507	NID2	0.852403	0.305876	0.160761	0.314678	0.591965
ch,7,3089487R	CNTNAP2	0.704093	0.0655727	0.165209	0.105833	0.591888
cg12464638	TSPAN4;TSPAN4;TSPAN4;TSPAN4;TSPAN4;TSPAN4;TSPAN4	0.746324	0.162989	0.107113	0.193417	0.591818
cg04102510	ITPKB	0.863971	0.358174	0.221517	0.236791	0.59181
cg12187586		0.72978	0.185549	0.0872041	0.141472	0.591705
cg07558275	VGLL3	0.783273	0.189332	0.181941	0.203611	0.591645
cg14939082	C10orf26;C10orf26;C10orf26	0.703376	0.115062	0.0787793	0.141493	0.591598
cg24633771	C8orf56	0.836283	0.122676	0.326196	0.285328	0.59155
cg12278705	CYR61;DDAH1	0.78988	0.144402	0.278835	0.171787	0.591538
cg03218374	ANGPT4	0.731495	0.109631	0.11333	0.197041	0.591494
cg20415053	CATSPER4	0.91869	0.205967	0.399201	0.37649	0.591471
cg01803886	CNTN4;CNTN4	0.831274	0.270582	0.270201	0.178641	0.591466
cg01924448	NFIB	0.67262	0.0878968	0.0598041	0.0960976	0.591354
cg24790297	CLEC11A	0.928914	0.203672	0.44973	0.359281	0.591354
cg23228418	SEMA6C	0.644316	0.0784862	0.0324205	0.0480728	0.591323
cg11200222	KCNK2;KCNK2;KCNK2	0.732222	0.114053	0.16065	0.148186	0.591259
cg13298682	ZNRF3	0.778587	0.145732	0.171959	0.244391	0.591226
cg24500959	MARVELD1;MARVELD1;MARVELD1	0.692021	0.122955	0.0611133	0.118399	0.591198
cg05884192	NID2	0.823375	0.187644	0.198724	0.310213	0.591181
cg23514619	TTBK1	0.692738	0.0924718	0.095338	0.116912	0.591164
cg25788549	AGAP3;AGAP3	0.765426	0.152424	0.20523	0.165155	0.591156
cg27105630	PPAPDC1B;PPAPDC1B;PPAPDC1B	0.642155	0.0829254	0.0255878	0.0445146	0.591146
cg06864443	SQRDL	0.72067	0.149206	0.120605	0.119251	0.590983
cg27249422	DHX58;DHX58	0.621533	0.0468467	0.0197346	0.0251937	0.590941
cg25851803		0.748914	0.150792	0.111139	0.212094	0.590905
cg22967717		0.800841	0.181633	0.175499	0.272698	0.590898
cg10689438	GMPS	0.66608	0.0805949	0.0642804	0.0807091	0.590885
cg02976588		0.774448	0.15289	0.153385	0.244502	0.590856
cg15422005		0.818913	0.222079	0.213692	0.248431	0.590845
cg14911521		0.887786	0.180767	0.39119	0.318929	0.590824
cg11857033	RNF135;RNF135	0.70579	0.120982	0.0991005	0.125319	0.590656
cg20018782		0.856498	0.214371	0.232021	0.351305	0.590599
cg12598235	LOC254559	0.931843	0.254318	0.383091	0.386354	0.590589
cg07529534	ANK1;ANK1;ANK1;ANK1;ANK1;ANK1;ANK1;ANK1	0.713849	0.120051	0.0732112	0.176673	0.590537
cg05054910		0.790298	0.243111	0.128226	0.228059	0.590499
ch,17,30079097F		0.766215	0.0671617	0.252006	0.208	0.590493
cg04658027	CLIC1	0.700552	0.0922008	0.0598529	0.178128	0.590491
cg24870966	C17orf55	0.80454	0.222473	0.1413	0.278398	0.590484
cg21710324	TMEM63A	0.805169	0.1625	0.238125	0.243432	0.590484
cg08781140	MYO15B	0.698042	0.0933444	0.093067	0.136332	0.590461
cg22888181	ITPRIP	0.765896	0.193244	0.217149	0.11595	0.590448
cg02153855	C1orf127	0.794416	0.109444	0.272109	0.230715	0.590326
cg06297391	NHLRC4	0.81968	0.0820687	0.345688	0.260714	0.59019
cg08966889	TRAM2	0.868753	0.295718	0.214294	0.325865	0.590127
cg08401758	SLC7A5	0.68604	0.121648	0.0692552	0.0969683	0.590083
cg25296374		0.773414	0.21428	0.154635	0.181108	0.590073
cg13537061		0.846859	0.139521	0.302809	0.328105	0.590047
cg15311814		0.837943	0.162773	0.334866	0.246158	0.59001
cg25597760		0.701803	0.111745	0.112935	0.110783	0.589982
cg20483374	C1QTNF5;MFRP	0.7768	0.221945	0.120992	0.217834	0.589876
cg07178031	HIST1H3H	0.698192	0.118425	0.103269	0.103499	0.589794
cg25170017	EHD1	0.770773	0.176587	0.15586	0.210985	0.589629
cg18081863	FCGRT;FCGRT	0.791167	0.173315	0.194628	0.236696	0.589621
cg08482465		0.870511	0.249031	0.30751	0.286288	0.589568
cg25552843	ITPRIP	0.76473	0.222533	0.173567	0.129703	0.589462
cg00651401	TNK2;TNK2	0.709978	0.160156	0.0936895	0.107758	0.589444
cg03665360		0.817389	0.239352	0.194457	0.25018	0.589393
cg23721586	TGFBR3	0.883298	0.242446	0.299261	0.34007	0.589372
cg09419444	WWP2;WWP2	0.880264	0.247168	0.336562	0.289042	0.58934
cg13696490	LOC201651	0.850791	0.220926	0.351255	0.212378	0.589272
cg22749810	RNF213;RNF213	0.810654	0.151028	0.245302	0.267846	0.589263
cg09364426		0.70469	0.117031	0.107515	0.122038	0.589162
cg14281646	GNAQ	0.614144	0.0352306	0.0157586	0.024383	0.589019
cg21158502		0.893154	0.213089	0.340616	0.358712	0.589016
cg12130935	LY6E;LOC100133669;LY6E	0.636803	0.0591017	0.0368525	0.0475906	0.588954
cg25809301	FOXP1	0.676506	0.0449343	0.0859644	0.131804	0.588938
cg22169990	AGAP3;AGAP3	0.821356	0.207452	0.258607	0.231372	0.588879
cg07336123	PLCE1;PLCE1	0.838981	0.311246	0.161366	0.277716	0.588872
cg27608999	ALOX5	0.69694	0.0813534	0.102705	0.140174	0.588863
cg23041295	FBXL7	0.685611	0.0975378	0.0744212	0.118478	0.588799
cg11740416	FAM43A;FAM43A	0.857462	0.246061	0.292906	0.267078	0.58878
cg00948524	RNF135;RNF135	0.650176	0.0858681	0.0368004	0.0615259	0.588777
cg12516359		0.814204	0.19117	0.211965	0.273391	0.588695
cg00039801		0.717119	0.0901849	0.209954	0.0853672	0.588617
cg09626867	EXOSC7	0.80176	0.190836	0.219732	0.229172	0.588513
cg00022688	ACSL5;ACSL5;ACSL5;ACSL5	0.741686	0.133041	0.205021	0.121658	0.588446
cg15803065	HLA-J;NCRNA00171	0.818494	0.150746	0.299158	0.240566	0.588337
cg27395066	ACBD4;ACBD4;ACBD4;ACBD4	0.880435	0.263615	0.152119	0.460577	0.588331
cg10378325	CLCA2	0.776899	0.121634	0.249285	0.194825	0.588318
cg05892030		0.832117	0.291558	0.186193	0.253964	0.588212
cg07184013	MIR148A	0.766486	0.140705	0.188192	0.205994	0.588189
cg15322932	ALDH3B1;ALDH3B1;ALDH3B1	0.74044	0.183501	0.130085	0.143171	0.588188
cg20541870	KIAA0652;KIAA0652;KIAA0652;KIAA0652;KIAA0652	0.851063	0.286036	0.186441	0.316236	0.588158
cg10949706		0.750791	0.160864	0.15647	0.170656	0.588128
cg01843899	STAC3	0.797106	0.207752	0.247606	0.171983	0.587992
cg24548833	CPAMD8	0.826068	0.129738	0.347749	0.236765	0.587984
cg25609749	C6orf145	0.875725	0.162063	0.413369	0.287865	0.58796
cg09529296	ORAI3;ORAI3	0.672019	0.131471	0.0419009	0.0788151	0.587957
cg04193820	RNF135;RNF135	0.868583	0.238404	0.276881	0.326652	0.587937
cg05592911		0.866883	0.0795394	0.4725	0.285091	0.587839
cg11401257	ITPKB	0.623455	0.0531048	0.0232907	0.0305957	0.587791
cg10452531	LTBR	0.713384	0.128362	0.130589	0.118052	0.587716
cg06615719	APC2	0.971094	0.207385	0.514166	0.428723	0.587669
cg07891983	CREM;CREM;CREM;CREM;CREM;CREM;CREM;CREM;CREM;CREM;CREM;CREM;CREM;CREM;CREM;CREM;CREM;CREM;CREM;CREM	0.680952	0.0919172	0.08492	0.103349	0.587557
cg25432975	HIC1;HIC1	0.77949	0.143715	0.265969	0.166207	0.587526
cg00064840	FOXK1	0.702375	0.136607	0.0937702	0.114169	0.587526
cg07541559	ABTB2	0.82564	0.148054	0.305254	0.261229	0.587461
cg21695485	RHOD	0.650388	0.0910068	0.0434252	0.0543866	0.587449
cg14989226	SRRM3	0.837183	0.173044	0.287615	0.288564	0.587442
cg24620761	ZIC4;ZIC4;ZIC4	0.899608	0.263682	0.375453	0.297492	0.587399
cg03620376	CDC42EP5;CDC42EP5	0.70212	0.116475	0.102261	0.125434	0.587397
cg20731469	NR2E1	0.789015	0.138793	0.207499	0.2586	0.587384
cg18450254	PRICKLE2	0.847255	0.179898	0.272599	0.327178	0.587364
cg14288281		0.748275	0.173497	0.174421	0.134911	0.587332
cg26391832	SIX2	0.827806	0.119522	0.288956	0.313082	0.587286
cg19431881	TMEM132E	0.662859	0.0844413	0.0574591	0.0854542	0.587074
cg07810039	TGFB2;TGFB2	0.759046	0.126212	0.172554	0.217376	0.586998
cg08202754		0.893712	0.175576	0.435534	0.309219	0.586936
cg00559249		0.728568	0.122349	0.0948748	0.207747	0.586911
cg15226275	FRK	0.905119	0.309822	0.216866	0.427954	0.586905
cg01779771	RIMS2;RIMS2	0.670647	0.108061	0.0555458	0.0877695	0.586855
cg14859204	SNX7;SNX7	0.661586	0.0875218	0.0565511	0.0801519	0.586845
cg23169762	C6orf145	0.899759	0.239152	0.313971	0.385652	0.586834
cg18235000	PNMA2	0.709245	0.107315	0.121121	0.138808	0.58683
cg22525688	GTF2IRD1;GTF2IRD1	0.691861	0.130071	0.0695938	0.11553	0.586796
cg16174681	FER	0.874092	0.254375	0.282483	0.325143	0.586758
ch,6,51066775R		0.749324	0.0849262	0.219697	0.183102	0.586749
cg18795461		0.674821	0.112504	0.0556366	0.0961374	0.586728
cg04789589	IFIT2;IFIT2	0.632163	0.0555163	0.0347626	0.0461032	0.586702
cg20135243	PTK2B;PTK2B;PTK2B;PTK2B	0.783703	0.170893	0.223962	0.196177	0.586692
cg18347010		0.772055	0.188978	0.101839	0.265443	0.586636
cg27396583	ORAI3	0.693508	0.14403	0.0760424	0.100636	0.586606
cg01088404	HDAC7;HDAC7	0.670204	0.0862799	0.0607197	0.103973	0.586546
cg12178980	CUGBP2;CUGBP2;CUGBP2;CUGBP2	0.678319	0.10139	0.0671933	0.10678	0.586531
cg05488523	ACTG1	0.734312	0.1325	0.051159	0.259775	0.586501
cg12918895	DOK7;DOK7	0.747137	0.112293	0.153077	0.216731	0.586437
cg02523270		0.862804	0.223199	0.24306	0.362968	0.586395
cg13287553	FOXK1	0.825743	0.24395	0.221035	0.253231	0.586338
cg03445151		0.93266	0.340348	0.242875	0.455877	0.586293
cg26371345	MRPL14	0.819335	0.270297	0.194016	0.235068	0.586208
cg13223209	CUBN	0.82985	0.204044	0.168059	0.359348	0.586032
cg15908367	TSC22D4	0.696638	0.138916	0.0860994	0.106954	0.585982
cg24719107	POSTN;POSTN;POSTN;POSTN;POSTN;POSTN;POSTN;POSTN	0.676186	0.113544	0.0681691	0.0892284	0.585873
cg01684586	IGFBP7	0.877016	0.297977	0.263513	0.312056	0.585834
cg00289254		0.722414	0.155281	0.118714	0.135789	0.58582
cg04931383	TBC1D1	0.705249	0.12963	0.116044	0.11297	0.585701
cg13090478		0.669544	0.0694305	0.0778746	0.104443	0.585628
cg00848167	LOC254559	0.859692	0.2751	0.264239	0.282997	0.58558
cg21346639	TGIF1;TGIF1	0.649195	0.0707483	0.0502147	0.0698865	0.585578
cg09750084	LPAR6;RB1	0.821459	0.258566	0.188755	0.260514	0.585514
cg03568017	SEPT9;SEPT9;SEPT9	0.800639	0.147043	0.249039	0.249425	0.58547
cg07937427	MYO1E	0.858803	0.340269	0.305753	0.174072	0.585438
cg00627241	RASL10A;RASL10A	0.64267	0.053665	0.041667	0.0764885	0.585397
cg03070236	ADCY9	0.873999	0.22793	0.41028	0.227617	0.58539
cg00758069	NTNG1;NTNG1;NTNG1	0.68709	0.0621286	0.10736	0.13567	0.585371
cg10791260	TNFSF15	0.843979	0.180152	0.32641	0.269412	0.58532
cg15617814	NTM;NTM;NTM;NTM	0.677755	0.112556	0.0485271	0.116348	0.585278
cg23848712	GNRH2;GNRH2;GNRH2	0.897772	0.304753	0.251176	0.381807	0.585194
cg13289884	CDKN1B	0.802463	0.158159	0.363766	0.130055	0.585136
cg21199093	ZMYM4	0.781782	0.153485	0.239181	0.197287	0.585131
cg17127214		0.656833	0.0891502	0.0614302	0.0647491	0.585057
ch,1,1180380F		0.698632	0.0596001	0.0955711	0.185712	0.585004
cg21324456	ATP9A	0.830509	0.10977	0.357381	0.269401	0.584992
cg26401541		0.84946	0.209622	0.216171	0.367719	0.584956
cg21235078	C9orf98	0.652182	0.0762133	0.0574694	0.0680149	0.58495
cg16037200		0.882557	0.39408	0.274837	0.223966	0.584929
cg19884658	KLHL21	0.797713	0.192757	0.210518	0.235271	0.584864
cg06644669	KIAA1949;KIAA1949;KIAA1949	0.752434	0.0795021	0.224015	0.199466	0.584773
cg21625464	IFITM1;IFITM1	0.751069	0.188548	0.143955	0.166582	0.584707
cg22093121	ABCA9	0.757425	0.134759	0.167359	0.216055	0.584701
cg00753492	IRF2BP2;IRF2BP2	0.649813	0.0711629	0.065038	0.0592255	0.584671
cg19323951	SLC22A20	0.69612	0.0830749	0.127331	0.123972	0.58466
cg19831846	MCFD2;MCFD2;TTC7A	0.666947	0.083738	0.0697251	0.093722	0.584552
cg14600987	TNNT3;TNNT3;TNNT3;TNNT3	0.89062	0.265776	0.238353	0.414457	0.584425
cg03024301	TRAM2	0.87358	0.308741	0.219747	0.33898	0.584424
cg27478863		0.766896	0.198429	0.163453	0.185631	0.584392
cg19160520	ITPKB	0.651625	0.0787631	0.0548484	0.0681192	0.584381
cg19320816	HFE;HFE;HFE;HFE;HFE;HFE;HFE;HFE;HFE	0.618358	0.0445476	0.024865	0.0326642	0.584332
cg02584756		0.753324	0.184226	0.162605	0.160467	0.584224
cg24596836	GNB5;GNB5	0.647213	0.0917682	0.0362528	0.0610795	0.58418
cg13484608	MAP2K3	0.71083	0.20761	0.0839752	0.0884035	0.584167
cg07412315		0.751207	0.156379	0.119126	0.22567	0.584148
cg21050240	LTBP4;LTBP4;LTBP4	0.712453	0.1147	0.165304	0.104993	0.58412
cg01447281	RERE;RERE;RERE	0.664872	0.089658	0.0623657	0.0903218	0.58409
cg27583037	SPTBN1	0.658189	0.0793368	0.0688227	0.0741738	0.584078
cg20242280		0.651145	0.0758285	0.0458844	0.0795629	0.584053
cg15622912	CPLX2	0.747546	0.140414	0.16382	0.18626	0.584048
cg27005179	ERBB2;ERBB2	0.664895	0.103156	0.0591361	0.0804103	0.583995
cg19301897	SLC9A3	0.785074	0.10785	0.2712	0.224258	0.583971
cg20618695	GSG1;GSG1	0.809036	0.0993943	0.341235	0.234821	0.583886
cg02231066	NT5DC2;NT5DC2	0.672588	0.106415	0.0843147	0.0753934	0.583881
cg07101841	SEPT9;SEPT9;SEPT9	0.849609	0.15253	0.32778	0.316903	0.583872
cg13877631	HTT	0.782165	0.156843	0.243835	0.194473	0.583781
cg20970205		0.900113	0.280454	0.326619	0.341973	0.583764
cg11750851	CYR61	0.792405	0.192899	0.221872	0.211389	0.583684
cg05740254	KLKB1	0.814741	0.229423	0.171201	0.292836	0.583588
cg16366686	SEPT9;SEPT9;SEPT9;SEPT9	0.809126	0.199417	0.265511	0.211755	0.583565
cg19154027	YAP1;YAP1	0.652133	0.0777891	0.0546468	0.073266	0.583565
cg23173307	CPLX1	0.64954	0.082767	0.0486498	0.0665101	0.583564
cg04915044	POLR1A	0.900242	0.185357	0.412343	0.352435	0.583531
cg25165701	LOC401093;MBNL1;LOC401093;MBNL1	0.693569	0.0803025	0.133327	0.116781	0.583432
cg03327263	HES3	0.726856	0.151305	0.13508	0.143904	0.583426
cg18653451	CCDC8	0.719193	0.108081	0.0985056	0.201027	0.583322
cg02943290	C1orf198;C1orf198	0.903608	0.381753	0.273551	0.305698	0.583273
cg06484514	COL18A1	0.890693	0.176981	0.322576	0.422958	0.583188
cg15615645	C10orf26;C10orf26	0.874417	0.288386	0.29299	0.292463	0.583137
cg19736128	EFS;EFS;EFS;EFS	0.681593	0.0811719	0.0467997	0.167435	0.583125
cg25032991	TANC1;TANC1	0.860188	0.174298	0.403837	0.25309	0.583113
cg08452327	ETS1;ETS1;ETS1	0.836033	0.229646	0.293886	0.235376	0.583064
cg19220719		0.939537	0.231462	0.456652	0.381595	0.582968
cg26336059	RAB13	0.705371	0.140641	0.0781937	0.148547	0.58291
cg17299456	MRVI1;MRVI1;MRVI1	0.757046	0.117491	0.168841	0.236223	0.582861
cg13514049		0.787285	0.144307	0.181679	0.287998	0.582624
cg00382138	CFI;CFI	0.734564	0.165434	0.114002	0.176417	0.582613
cg00778807		0.66035	0.0773546	0.0800828	0.0760015	0.582537
cg23108709	FEV	0.656999	0.0912454	0.0561752	0.076231	0.582448
cg18397882	HOMER3;HOMER3;HOMER3;HOMER3;HOMER3;HOMER3	0.661624	0.0945466	0.0616155	0.0815759	0.582378
cg12457415	CLIC1	0.793775	0.163498	0.159797	0.310938	0.582364
cg04976685		0.653892	0.0844347	0.0533144	0.0768835	0.582348
cg01784507		0.6971	0.0854909	0.140275	0.118509	0.582341
cg11205552	BOC	0.783975	0.178304	0.185474	0.241138	0.582336
cg25968569	KCTD12	0.739216	0.171456	0.0851503	0.214259	0.582261
cg03330678	SEPT9;SEPT9;SEPT9;SEPT9	0.833528	0.212399	0.271326	0.270215	0.582215
cg07065220		0.764642	0.123285	0.1457	0.278415	0.582175
cg17569842	RGS12;RGS12;RGS12	0.692701	0.115358	0.0828893	0.133368	0.582163
cg11835347	RHOC;RHOC;RHOC	0.790581	0.161515	0.172241	0.291564	0.582141
cg24921221	LONRF1	0.815003	0.181522	0.211905	0.305205	0.582125
cg25923214	MGAT5B	0.826945	0.188642	0.257262	0.288743	0.582062
cg16987606	GPRC5C	0.820624	0.273719	0.181312	0.260795	0.582015
cg09169255	SPR	0.645068	0.0701884	0.0560175	0.0629863	0.582004
cg14336011	LHX3	0.719023	0.15961	0.10751	0.144111	0.581945
cg21887193	AGAP3;AGAP3	0.758032	0.145741	0.202981	0.179699	0.581892
cg06583813	RGS19;RGS19;OPRL1;OPRL1	0.713732	0.0807344	0.162862	0.152156	0.581814
cg08843517	CYBA	0.679896	0.131878	0.0709209	0.0915103	0.581792
cg10974980	LOXL1	0.670981	0.107146	0.0636423	0.0970158	0.581713
cg07282889		0.696666	0.127121	0.0894497	0.128422	0.581668
cg08462306	BTBD19;TCTEX1D4	0.635397	0.0326973	0.0506899	0.0780455	0.581586
cg07630327	FNIP1;FNIP1	0.901039	0.322218	0.233732	0.402991	0.581392
cg03893446		0.742348	0.146993	0.0959359	0.240016	0.581367
cg03702236	SEMA5A	0.703486	0.147829	0.0861535	0.13249	0.581329
cg10949007	GLRX;GLRX	0.913387	0.168872	0.502575	0.324844	0.58129
cg07161827	DYSF;DYSF;DYSF;DYSF;DYSF;DYSF;DYSF	0.727494	0.111867	0.144003	0.182777	0.581278
cg22805381		0.875875	0.221757	0.306492	0.355695	0.581226
cg06892726	HFE;HFE;HFE;HFE;HFE;HFE;HFE;HFE;HFE;HFE;HFE;HFE;HFE;HFE;HFE;HFE;HFE;HFE	0.668659	0.0879486	0.0845137	0.0899268	0.581196
cg16022049	EMP1	0.887986	0.193635	0.345182	0.381644	0.581165
cg16299576	XKR6	0.664646	0.0976053	0.0722819	0.0808265	0.581074
cg16066354	APOBEC3D;APOBEC3D	0.861048	0.241513	0.349837	0.248802	0.580997
cg09262171	ADCY9	0.907879	0.22861	0.385583	0.366472	0.580991
cg22029297	LIN28	0.696608	0.119089	0.100973	0.126982	0.580926
cg05309989		0.807828	0.104003	0.349311	0.227471	0.5809
cg04635642	SNX29	0.945165	0.134331	0.556408	0.402103	0.580884
cg11710334	LOC254559	0.654594	0.0691994	0.0690427	0.083013	0.580842
cg17837069		0.820614	0.10187	0.365655	0.252164	0.580718
cg21369231	SLC7A14	0.704819	0.136432	0.101611	0.134311	0.580702
cg02317299	MYO1C;MYO1C;MYO1C	0.718811	0.102777	0.137776	0.173845	0.580678
cg21760666		0.873217	0.308107	0.274645	0.294899	0.580667
cg22607212	TRIM56	0.683413	0.116909	0.0920356	0.099337	0.580653
cg19300414	PXDN	0.657702	0.0812464	0.0883404	0.0616392	0.580626
cg25118631	USP53	0.718006	0.10196	0.0902515	0.220021	0.580595
cg03719509	LHFPL2	0.651076	0.0757362	0.0503528	0.0855626	0.580526
cg22740835	DDR2;DDR2	0.851316	0.305414	0.207442	0.299645	0.580482
cg12192749		0.739793	0.145615	0.168302	0.164026	0.580478
cg10236239	SULT1C4;SULT1C4	0.766641	0.175036	0.169742	0.213725	0.580473
cg23387384		0.647095	0.0850841	0.0562178	0.0586058	0.580459
cg01704474	RNH1;RNH1;RNH1;RNH1;RNH1;RNH1;RNH1;RNH1	0.836829	0.153678	0.291957	0.323718	0.580378
cg07954414	KIAA0922;KIAA0922	0.854609	0.189748	0.377144	0.256017	0.580305
cg14655316	TMEM173	0.694221	0.125261	0.0963302	0.120346	0.580242
cg01899130	GCH1;GCH1;GCH1;GCH1	0.853277	0.122958	0.394803	0.301397	0.580225
cg11241663		0.859081	0.15989	0.343321	0.333722	0.580104
cg02205443		0.903501	0.329397	0.327698	0.313178	0.580077
cg12992720	LPAR2	0.657295	0.0823416	0.083459	0.0659788	0.580035
cg20568227	SORBS3;SORBS3	0.691495	0.130774	0.0929002	0.111008	0.579935
cg05649108	BRUNOL4;BRUNOL4;BRUNOL4;BRUNOL4	0.703693	0.15062	0.103868	0.11711	0.579827
cg03520644	COL11A1;COL11A1;COL11A1;COL11A1	0.683267	0.122371	0.0646745	0.123495	0.579753
cg27021181	NET1;NET1	0.804318	0.183409	0.224297	0.266052	0.579733
cg03998264	ATF7;ATF7;ATF7	0.789022	0.195571	0.222599	0.209759	0.579713
cg12999366	NOD1	0.808779	0.24724	0.135764	0.304446	0.579629
cg16167741	NFYC;NFYC;NFYC;NFYC;NFYC	0.666674	0.0928097	0.0639649	0.104422	0.579608
cg25748441	CASP8;CASP8;CASP8;CASP8;CASP8	0.877069	0.164436	0.364215	0.364043	0.579504
cg10180092	TNIK;TNIK;TNIK;TNIK;TNIK;TNIK;TNIK;TNIK	0.861342	0.242781	0.229879	0.373434	0.57931
cg15389472	GLUL;GLUL;GLUL	0.663423	0.0983718	0.0698855	0.084408	0.579201
cg17069739	CLIC1	0.637157	0.0601037	0.0420184	0.0717722	0.579192
cg01647561		0.800802	0.158796	0.232333	0.273841	0.579145
cg11616676	SRI;SRI	0.747417	0.14049	0.237927	0.126456	0.579126
cg00698916		0.844604	0.287842	0.244149	0.264466	0.579118
cg18456459	RAB31	0.693556	0.107055	0.108378	0.127905	0.57911
cg22119466		0.74397	0.161264	0.135389	0.198108	0.57905
cg25147026	PTGS2	0.827984	0.181784	0.255628	0.309456	0.579027
cg15583285		0.801776	0.175471	0.257441	0.235512	0.578968
cg07189332		0.717224	0.118814	0.14947	0.146495	0.578965
cg07953015	SEPW1	0.798822	0.259211	0.139934	0.260841	0.578827
cg12821539		0.750873	0.157408	0.207931	0.150912	0.578789
cg00901982		0.677796	0.0931147	0.0608196	0.143112	0.57878
cg07933926	SCNN1A;SCNN1A;SCNN1A	0.845178	0.204325	0.230342	0.364628	0.578746
cg12717729	TCEB3	0.728277	0.12643	0.133847	0.18841	0.578715
cg05654304	VPS13D;VPS13D	0.683397	0.118378	0.0690883	0.126587	0.578712
cg13651986	WIPF1	0.774401	0.162208	0.152801	0.272084	0.578704
cg01373189	N4BP2L1;N4BP2L1	0.813772	0.182125	0.247843	0.275379	0.578657
ch,16,1427106R		0.735645	0.131067	0.209647	0.130397	0.578608
cg10946573	DLG2;DLG2	0.859228	0.349014	0.171287	0.321655	0.578576
cg17762073	GRM4	0.914115	0.23042	0.409668	0.366577	0.578559
cg24663311	INPP1;INPP1	0.710087	0.115983	0.077065	0.201689	0.578508
cg14950169		0.733175	0.111098	0.0460056	0.307096	0.578442
cg13622821	CLIC1	0.643186	0.0631656	0.0365722	0.0945722	0.578416
cg14538806	FAM129B;FAM129B	0.707448	0.162051	0.118041	0.107354	0.5783
cg07956775	CALHM2;CALHM2	0.679119	0.127177	0.0788116	0.0964709	0.578299
cg00957641		0.816288	0.182076	0.340392	0.191827	0.57819
cg13090671	HCP5	0.701355	0.132058	0.116724	0.120944	0.578113
cg05201300	ATP6V0E1	0.883972	0.253056	0.254941	0.409664	0.578085
cg16516639		0.872845	0.20396	0.388482	0.291912	0.578061
cg15763670	C10orf105;C10orf105;CDH23	0.74812	0.141489	0.124842	0.243942	0.578029
cg04387396	SGPL1	0.864738	0.14158	0.409182	0.309402	0.578017
cg10765212	COL5A2	0.767519	0.179114	0.128426	0.261043	0.577992
cg13940444	RARG	0.801523	0.227675	0.251041	0.192072	0.577927
cg18586886	KIAA1949;KIAA1949	0.92183	0.263378	0.405552	0.363013	0.577849
cg09540676		0.68812	0.130759	0.0878002	0.11243	0.57779
cg03420242		0.694995	0.0980053	0.0792995	0.174578	0.577701
cg00231049	E2F2	0.883496	0.158609	0.396103	0.362732	0.577682
cg15315056		0.842307	0.148554	0.375245	0.27014	0.57766
cg26155867		0.774785	0.172426	0.236763	0.182196	0.577657
cg08750440		0.675671	0.117684	0.0828592	0.0935721	0.577633
cg26532253	HAR1A;HAR1B	0.671118	0.109559	0.078499	0.0927494	0.577516
cg24367957		0.856023	0.180425	0.274291	0.380981	0.577457
cg18786479	CD247;CD247	0.639211	0.0825118	0.0436794	0.0591222	0.57744
cg11303988	CSGALNACT1;CSGALNACT1;CSGALNACT1	0.63645	0.0721094	0.0467421	0.0582341	0.577421
cg19525226	BCL7A;BCL7A	0.63624	0.0774774	0.0410388	0.0579616	0.577414
cg26197915	PTPRJ;PTPRJ	0.712569	0.161946	0.106178	0.137372	0.577403
cg20710266	NR2F2;NR2F2;NR2F2;NR2F2	0.846188	0.280284	0.261784	0.264311	0.577395
cg27058988		0.890995	0.212701	0.342955	0.385297	0.577344
cg15287594	FITM2	0.831112	0.222331	0.237759	0.301616	0.57721
cg26269881	BHLHE40	0.677638	0.130672	0.0570536	0.113992	0.577065
cg20867963	C6orf145	0.808736	0.0977385	0.395591	0.201751	0.577043
cg13044277	NRG4	0.792377	0.129794	0.239265	0.276997	0.577025
cg03716125		0.788001	0.175465	0.251845	0.205655	0.577013
cg04015962		0.885958	0.24054	0.231365	0.455291	0.576893
cg23328194	ADRA1A;ADRA1A;ADRA1A;ADRA1A	0.886458	0.277849	0.240931	0.409938	0.576885
cg01937819	ENG;ENG	0.884377	0.268375	0.359897	0.294337	0.57684
cg21032008	GRM7;GRM7	0.863798	0.203681	0.299913	0.357316	0.576828
cg04465078	NDE1;NDE1	0.853945	0.207977	0.431476	0.191957	0.576809
cg12143499		0.892934	0.163945	0.461314	0.323208	0.576778
cg14603620	RAPGEFL1	0.674372	0.135474	0.0659763	0.0914564	0.576736
ch,14,1168716F		0.763329	0.0937698	0.264354	0.201721	0.576714
cg21481275		0.754621	0.139791	0.238814	0.155143	0.576705
cg05275752	GALM	0.688192	0.11479	0.0942878	0.125427	0.57669
cg12702981	NR1I2;NR1I2;NR1I2	0.715191	0.0872551	0.160523	0.167875	0.57664
cg06866375		0.852834	0.236456	0.320863	0.271285	0.576633
cg15258447		0.921958	0.154722	0.527045	0.354215	0.57663
cg17436656	RARG	0.798309	0.220993	0.154714	0.28959	0.576543
cg02791973	SBNO2;SBNO2;SBNO2	0.712961	0.154418	0.0714164	0.183497	0.576517
cg22263793		0.650221	0.0966806	0.05114	0.0733488	0.576498
cg01790771	ANO6;PLEKHA9;ANO6;ANO6	0.686493	0.115673	0.0711595	0.143264	0.576461
cg25009498	FOXK2	0.897651	0.312539	0.385602	0.265742	0.576356
cg11235391		0.794582	0.122918	0.242575	0.289283	0.576323
cg08279092	TCEB3	0.844407	0.212167	0.289713	0.302524	0.576273
cg25150878	HDAC11;HDAC11	0.700104	0.166202	0.0797137	0.125691	0.576235
cg10775273	CRYBA2;CRYBA2;CRYBA2;CRYBA2	0.611899	0.0620723	0.0120406	0.0329315	0.576217
cg07566833	TYRO3	0.758966	0.138553	0.143892	0.265835	0.576206
cg12080675	TBC1D9B;TBC1D9B	0.714925	0.0940341	0.12055	0.20179	0.576134
cg08416194		0.784833	0.168091	0.167627	0.291128	0.575884
cg01302136	PTK7;PTK7;PTK7;PTK7	0.865971	0.268801	0.264982	0.336495	0.575879
cg12149299	CDK17;CDK17	0.71702	0.135064	0.113573	0.174954	0.575823
cg11935248	CDYL;CDYL;CDYL;CDYL	0.837728	0.192223	0.233004	0.360581	0.575792
cg16234978		0.772848	0.209866	0.163001	0.218325	0.575784
cg06347698		0.842985	0.257192	0.294841	0.249602	0.575773
cg07599881		0.754586	0.185382	0.125093	0.226014	0.575757
cg04756223	PRKCE	0.778183	0.249547	0.154401	0.203447	0.575718
ch,17,230463R		0.815804	0.138384	0.323759	0.258336	0.575645
cg17835606	FBN1	0.880146	0.274363	0.286836	0.352439	0.5756
cg25248415		0.743399	0.145588	0.164803	0.193162	0.575548
cg18883807		0.746502	0.159149	0.163779	0.190214	0.575454
cg00740368		0.667376	0.0802129	0.0966689	0.0988961	0.57545
cg05852537	PROCR	0.635306	0.0655411	0.0442982	0.0697322	0.575449
cg09082441	ETV6	0.751326	0.178594	0.145931	0.203258	0.575398
cg08778851		0.81913	0.178363	0.254371	0.298735	0.575307
cg24921140	SSR3	0.838033	0.286977	0.198369	0.302997	0.575252
cg20379593		0.775311	0.15683	0.235891	0.207513	0.575233
cg09517873	DHRS3	0.786612	0.21474	0.148669	0.270794	0.575211
cg18109320		0.77121	0.227294	0.171458	0.189254	0.575209
cg13178873		0.639902	0.0613438	0.0480129	0.0847486	0.5752
cg09783493		0.779162	0.141843	0.274964	0.195265	0.575138
cg15519065	EIF4G3	0.666246	0.0896945	0.0689162	0.114907	0.575073
cg07113199		0.736351	0.147118	0.15403	0.182694	0.575071
cg20241952	CBX2;CBX2	0.724371	0.0791652	0.136308	0.232429	0.57507
cg13784235	NR2E1	0.802694	0.171517	0.185907	0.325556	0.575034
cg25801976	KIAA0146	0.852379	0.113672	0.422978	0.295594	0.574964
cg19697042		0.736701	0.131658	0.107532	0.246047	0.574955
cg26614154	C1orf92	0.685751	0.128846	0.0795338	0.124343	0.574844
cg14614844		0.716169	0.118483	0.145595	0.160028	0.5748
cg07436694	METTL9;METTL9	0.862076	0.243597	0.3066	0.311645	0.574795
cg01870681		0.647805	0.0797384	0.0573066	0.0821383	0.574744
cg23654821	CSRNP1	0.827324	0.162904	0.250518	0.344456	0.574698
cg03400131	SGK1;SGK1;SGK1;SGK1	0.716904	0.121568	0.177827	0.127387	0.574643
cg09958560	VTI1A	0.910879	0.315864	0.298077	0.394775	0.574641
cg11896550	SYT5	0.699124	0.130959	0.112758	0.129788	0.574623
cg08397758	PYROXD2	0.729538	0.138513	0.168529	0.157841	0.574576
cg19052193	TPCN1;TPCN1	0.78182	0.198497	0.179294	0.244108	0.574521
cg26201811	SHANK3	0.805715	0.0886844	0.373377	0.231568	0.574505
cg23571433	ATOH8	0.658883	0.0646069	0.0976836	0.0908505	0.574503
cg08105396	S100A2	0.83589	0.106887	0.34647	0.330991	0.57444
cg07941927		0.82824	0.217999	0.301608	0.241798	0.574438
cg11255159		0.740859	0.150498	0.15922	0.189595	0.574421
cg13598010		0.680998	0.127581	0.0645736	0.127644	0.574399
cg22737154		0.749003	0.176684	0.140379	0.206847	0.574367
cg23927970	RNH1;RNH1;RNH1;RNH1;RNH1;RNH1;RNH1;RNH1	0.882449	0.185904	0.349026	0.389726	0.574231
cg20555772		0.779903	0.179064	0.222093	0.21589	0.574221
cg18703238	TNFSF13B;TNFSF13B	0.790839	0.141216	0.277633	0.231146	0.574174
cg09548403		0.755204	0.14414	0.155633	0.243615	0.574074
cg02561912	NFATC2;NFATC2;NFATC2	0.88521	0.238504	0.333722	0.361196	0.574069
cg24542714	POMGNT1;C1orf190	0.700162	0.124578	0.0933675	0.160533	0.574003
cg15559674	ZC3H12D	0.876226	0.172267	0.406027	0.328663	0.573907
cg00193521		0.792044	0.183051	0.209691	0.261782	0.573869
cg20442697	LRRC17;FBXL13;LRRC17;LRRC17;LRRC17;FBXL13	0.81792	0.233394	0.176943	0.321874	0.57385
cg20308679	FRZB;FRZB	0.656387	0.0764354	0.071635	0.0996114	0.573826
cg12054698	GBP1;GBP1	0.63705	0.0669302	0.0485646	0.074191	0.573821
cg04937416	PTPRN2;PTPRN2;PTPRN2	0.854377	0.20134	0.365862	0.274567	0.573788
cg09451188	SLC25A30	0.833106	0.222822	0.304851	0.250429	0.573739
cg06705862		0.862453	0.20375	0.282952	0.379477	0.573727
cg26242687		0.843659	0.257852	0.332414	0.219608	0.573702
cg21451869	MMP9	0.799351	0.172668	0.258706	0.245626	0.573684
cg24302752	BCKDHB;BCKDHB	0.775453	0.22733	0.127279	0.250713	0.573679
cg27194998	PRKD2;PRKD2;PRKD2;PRKD2;PRKD2	0.649161	0.0994107	0.0567432	0.0703466	0.573661
cg12399411		0.816884	0.246095	0.189098	0.29455	0.573636
ch,2,4478726F		0.747764	0.0742966	0.311216	0.13691	0.573623
cg19913563		0.761244	0.114608	0.123104	0.325177	0.573615
cg16820615	RASA3	0.796769	0.189218	0.178075	0.302256	0.573586
cg14409958	ENPP2;ENPP2;ENPP2	0.701488	0.11919	0.130163	0.134371	0.57358
cg05734675	DIP2C	0.665518	0.126444	0.0568769	0.0925267	0.573569
cg26918792	BTN3A1;BTN3A1;BTN3A1;BTN3A1	0.628503	0.0574335	0.0525509	0.0550744	0.573484
cg00579036	CMAH;CMAH	0.80705	0.132475	0.270947	0.29747	0.573419
cg05435212		0.916687	0.186005	0.480742	0.363085	0.573409
cg01583485	GNRH2;GNRH2;GNRH2	0.875794	0.3212	0.209396	0.376572	0.573404
cg24284369	ACACB	0.615744	0.0560879	0.0295787	0.0414984	0.573356
cg17360854	RBMS1;RBMS1	0.837809	0.249383	0.227832	0.316147	0.573355
cg22356814		0.893476	0.362535	0.195744	0.402091	0.573353
cg16721977	ABLIM1;ABLIM1;ABLIM1;ABLIM1	0.6955	0.0637673	0.153473	0.149327	0.573311
cg12624197		0.843996	0.218923	0.248975	0.344233	0.573286
cg08678044	CLEC11A	0.872908	0.178683	0.392137	0.328122	0.573261
cg09158314	TNFSF13B;TNFSF13B;TNFSF13B;TNFSF13B	0.834665	0.154593	0.344332	0.285307	0.573255
cg08193650	ZFP36L2	0.651682	0.125525	0.0400925	0.0697816	0.573216
cg07158528		0.767819	0.186767	0.196172	0.200893	0.573209
cg10864952	TPST1	0.823846	0.17802	0.31256	0.261333	0.573209
cg14166485	LHX2	0.71722	0.167817	0.127165	0.137079	0.573199
cg17951713		0.876221	0.280181	0.280421	0.348545	0.573172
cg23725986	C2orf3	0.783144	0.195644	0.229912	0.204415	0.573153
cg07229186	MT1M;MT1M	0.637833	0.0682083	0.0719266	0.0540874	0.573093
cg25104397	C10orf26;C10orf26;C10orf26	0.694815	0.123856	0.0853911	0.156029	0.573056
cg14242936	GRASP	0.805489	0.213738	0.162901	0.320915	0.572971
cg00371829	NRG4	0.818215	0.149633	0.239336	0.34685	0.572942
cg09745440	SMTN;SMTN;SMTN	0.64844	0.116914	0.0405222	0.0691624	0.572907
cg25433316	CYS1	0.831082	0.174449	0.279215	0.320908	0.572892
cg14023023	FAM176B	0.629286	0.0711138	0.0428486	0.0552834	0.57287
cg09643151	CFLAR;CFLAR	0.650127	0.044633	0.0918801	0.0953281	0.572846
ch,4,73928309R		0.639849	0.049689	0.0951939	0.0561345	0.572844
cg16658931	SHANK1	0.648852	0.0862984	0.0687036	0.0733628	0.572731
cg07691180	MAP3K11;MAP3K11	0.618738	0.0609652	0.03731	0.0397979	0.572714
cg11752100	POU6F2;POU6F2	0.730199	0.18301	0.119646	0.169937	0.572668
cg00008488		0.684343	0.0861403	0.104428	0.144883	0.572526
cg05013661	IFITM3;IFITM3	0.701419	0.12304	0.122472	0.14127	0.572491
cg17083506	PPP1R9B	0.654231	0.120718	0.0366947	0.0880258	0.572418
cg08535928	LOC149134	0.717886	0.169191	0.121364	0.145883	0.572407
cg04879832	CYBA;CYBA	0.635945	0.109609	0.0260695	0.0549964	0.572387
ch,3,382096F		0.70381	0.109642	0.155665	0.129005	0.572372
cg18275589		0.806231	0.217092	0.218261	0.266297	0.572347
cg16854917	NCRNA00085	0.87596	0.148905	0.418555	0.343412	0.572335
cg00765705	NCOR2;NCOR2	0.756062	0.171571	0.103115	0.276624	0.572292
cg05984096	CSK;CSK	0.706102	0.113289	0.117132	0.171029	0.572286
cg04213841		0.862114	0.196739	0.330214	0.343432	0.571985
cg03019033	LRP2	0.681539	0.0865751	0.163688	0.0785622	0.57193
cg05501742	MPG;MPG;MPG	0.745309	0.0902949	0.183988	0.245961	0.571894
cg08059845	FCGRT;FCGRT;FCGRT	0.623224	0.0614544	0.0331449	0.0594459	0.571875
cg20981000		0.818628	0.212669	0.264321	0.263276	0.571872
cg00192220		0.847451	0.283472	0.272764	0.270562	0.571852
cg06619077	PDZK1IP1	0.859623	0.173047	0.346886	0.343423	0.571838
cg23101464	GSDMD;GSDMD	0.70785	0.141152	0.131214	0.135867	0.571773
cg25247183	LGALS1	0.671163	0.0699982	0.0337467	0.194497	0.571749
cg11139446	SGCD;SGCD;SGCD	0.822175	0.190333	0.244739	0.316339	0.571705
cg18499201	HRNBP3	0.855155	0.301786	0.214258	0.334373	0.571682
cg11558551	BST2	0.862515	0.2489	0.39166	0.231941	0.571681
cg14518209	SPARC	0.656686	0.101378	0.067416	0.0862822	0.571661
cg04303382		0.812338	0.208386	0.233641	0.280017	0.571656
cg19541912	CHST8;CHST8;CHST8	0.669548	0.1052	0.0843348	0.104186	0.571641
cg12710800		0.637981	0.0813208	0.0505482	0.0671578	0.571638
cg23028772	DDR2;DDR2	0.806737	0.296466	0.143595	0.265586	0.571521
cg16781264	NMS	0.644247	0.0694918	0.0545589	0.094154	0.571512
cg27315157	IFI44L;IFI44L	0.676034	0.0856824	0.117334	0.110566	0.571506
cg17894755	C10orf26;C10orf26	0.700525	0.125585	0.0975465	0.163984	0.571486
cg17200920		0.629153	0.0531703	0.0709386	0.0488939	0.571485
cg08675092	PSMB8;PSMB8	0.791799	0.196874	0.285801	0.178369	0.571451
cg22674110		0.726707	0.161507	0.0820176	0.222679	0.571306
cg18596381	LDLR	0.625904	0.065165	0.0372758	0.0613605	0.571304
cg05970116		0.757646	0.245582	0.180111	0.133368	0.571293
cg01423916		0.887198	0.239025	0.399516	0.309188	0.571288
cg18204321	TGIF1;TGIF1;TGIF1;TGIF1;TGIF1;TGIF1;TGIF1;TGIF1;TGIF1	0.62981	0.0605756	0.038479	0.0765409	0.571278
cg03628000	PARN;PARN	0.909751	0.310415	0.255326	0.449785	0.571242
cg02676167		0.802067	0.163226	0.259386	0.269912	0.571225
cg13851508		0.799707	0.153794	0.26048	0.27122	0.571209
cg05032848	RFFL;RFFL	0.791374	0.206274	0.18948	0.264876	0.571164
cg07207982	ANKS1A	0.883423	0.368055	0.230645	0.338089	0.57116
cg09571972	GMDS	0.928085	0.196902	0.542826	0.331095	0.571144
cg08887400	KIAA1949;KIAA1949	0.887527	0.208168	0.369583	0.371421	0.571137
cg01762827	HAS3;HAS3;HAS3	0.69462	0.10661	0.0464607	0.217671	0.571039
cg00683788	PDYN	0.819935	0.253466	0.222975	0.27035	0.571004
cg24071532	TMEM132E	0.745787	0.178843	0.16478	0.180909	0.570943
cg03356689	FLI1;FLI1	0.861301	0.221086	0.364451	0.285641	0.570908
cg19091784	TREX1;TREX1;TREX1;TREX1	0.644022	0.112665	0.0294727	0.0772178	0.570903
cg01617139	GNG7	0.64047	0.0786085	0.0602281	0.0700195	0.570851
cg19865237		0.869365	0.255736	0.233059	0.406804	0.570832
cg05960677	RBM43	0.833919	0.181123	0.360459	0.247714	0.57082
cg00721530		0.716115	0.136172	0.128418	0.17141	0.570782
cg26733301	SLC17A9	0.792339	0.142589	0.214977	0.307107	0.570781
cg10575376	DNAH10	0.645354	0.0816137	0.0828156	0.0593488	0.570761
cg08461339	ANKMY1;ANKMY1	0.884958	0.28963	0.260027	0.393028	0.57073
cg04320255	FOXP1	0.637733	0.0870425	0.0426053	0.0713989	0.570718
cg11542784		0.728564	0.139873	0.199288	0.134412	0.570706
cg06855485	GAB1;GAB1	0.763929	0.207314	0.152921	0.219494	0.570686
cg09905199	CADM3;CADM3	0.692268	0.128924	0.114995	0.120844	0.57068
cg07754999	PITX3	0.717491	0.132048	0.180604	0.127834	0.570662
ch,4,104561249F		0.787175	0.087895	0.269871	0.291803	0.570652
cg14276379	C9orf3	0.90275	0.223574	0.315312	0.457436	0.570643
cg05514680	TNFSF12-TNFSF13;TNFSF13;TNFSF13;TNFSF13	0.671754	0.0891219	0.118253	0.0960195	0.570623
cg25580581		0.835381	0.144207	0.360487	0.289727	0.570573
cg03229627	RADIL	0.799772	0.180729	0.219165	0.287844	0.570526
cg23054437	MOSC2	0.609563	0.0468077	0.0280174	0.0423853	0.570492
cg24631482		0.721368	0.0900174	0.0985159	0.264103	0.570489
cg02928345		0.852374	0.218467	0.319345	0.307904	0.570469
cg04579493		0.714399	0.113553	0.146107	0.17242	0.570373
cg27481708	GPR124	0.715623	0.0695405	0.169568	0.196781	0.570327
ch,2,3372683R		0.735651	0.133946	0.166803	0.195336	0.570289
cg02408775	HDAC7;HDAC7	0.63663	0.0920318	0.0340574	0.0729469	0.570284
cg04262428	SHANK2	0.643851	0.0797859	0.0617151	0.0792271	0.570275
cg01184784	ID2	0.797738	0.132144	0.21168	0.338652	0.570246
cg04702940	CD248	0.726082	0.170774	0.0880659	0.208771	0.570212
cg12895857		0.817696	0.277354	0.166025	0.299382	0.570109
cg00293940		0.829818	0.243858	0.22538	0.309904	0.570104
cg02979001		0.617818	0.0673584	0.0292694	0.0465281	0.570099
cg11660879	CACNA1A;CACNA1A	0.891494	0.133155	0.439656	0.39155	0.57004
cg00210562		0.875144	0.277488	0.313371	0.324497	0.570025
ch,5,357603F		0.647352	0.0463492	0.103183	0.082458	0.570022
cg19068510		0.806311	0.188352	0.295872	0.224753	0.569985
cg15935965		0.806502	0.179923	0.283825	0.24593	0.569943
cg12986327	PTH2	0.693747	0.168133	0.0727768	0.130611	0.569907
cg13839855	VCP	0.640992	0.0809842	0.0589414	0.0733644	0.569895
cg03161190	C10orf26;C10orf26	0.664119	0.0946007	0.0654589	0.122702	0.569865
cg09451457		0.751461	0.165597	0.189537	0.189885	0.569788
cg04178858	RAPGEFL1	0.623629	0.0813861	0.0296033	0.0505344	0.569788
cg05340882	GNG7	0.656384	0.102502	0.0651753	0.092251	0.569741
cg16787365		0.590415	0.0298191	0.0109757	0.0212741	0.569725
cg27209729	NRXN2;NRXN2	0.886266	0.180261	0.426894	0.342576	0.569688
cg06237216		0.669919	0.117108	0.0752954	0.108392	0.569654
cg25741487		0.66604	0.0768302	0.120378	0.0919678	0.569648
cg09510077		0.925975	0.153288	0.535835	0.379979	0.569607
cg25572043	ANKRD28	0.624586	0.0555507	0.0536116	0.0557789	0.569606
cg18099096		0.865274	0.26248	0.258357	0.366233	0.569584
cg26027052		0.870194	0.245601	0.279405	0.376893	0.569561
cg18990050	C7orf50;C7orf50;C7orf50	0.8096	0.272615	0.175346	0.272256	0.569527
cg25209842	FGF8;FGF8;FGF8;FGF8	0.654826	0.071418	0.0662758	0.118221	0.569521
cg09948958		0.927242	0.336609	0.379771	0.356898	0.569483
cg04362096	ASAM	0.73891	0.121408	0.200329	0.186545	0.569483
cg04391722	ZBTB10;ZBTB10	0.667695	0.0737827	0.0762049	0.14485	0.569416
cg23896816	APOBEC3G;APOBEC3G	0.67102	0.0942395	0.0620773	0.14854	0.569401
cg15384383		0.958001	0.192548	0.522816	0.450512	0.569376
cg19182353	PHLDB1;PHLDB1;PHLDB1	0.639077	0.0456456	0.0542051	0.109333	0.569349
cg11567001	SMARCD3;SMARCD3;SMARCD3	0.691463	0.098323	0.0488253	0.21948	0.569254
cg13518625		0.810632	0.157701	0.301857	0.264752	0.569196
cg26827533	C8orf58	0.882423	0.269651	0.283383	0.38671	0.569175
cg11657018	C5orf13;C5orf13	0.793919	0.15454	0.199592	0.320334	0.569097
cg14567043	LRTM2;LRTM2;CACNA2D4;LRTM2	0.788249	0.179696	0.255846	0.22199	0.569072
cg22651968		0.671394	0.107572	0.070737	0.129073	0.568933
cg19578660		0.866597	0.159378	0.402854	0.330961	0.568866
cg18031221		0.822362	0.222505	0.267195	0.270865	0.568841
cg26040903	HSPA12A	0.776911	0.174512	0.173166	0.276756	0.568767
cg02054358		0.742733	0.154482	0.236236	0.131429	0.568684
cg18569734	NR2E1	0.748811	0.156859	0.16447	0.219167	0.568646
cg05226008	DLC1;DLC1;DLC1;DLC1	0.857701	0.181197	0.370684	0.315305	0.568639
cg02930667	CYP27A1	0.844383	0.20012	0.353209	0.274161	0.568553
cg26404422	ETS1;ETS1;ETS1	0.850429	0.270032	0.202742	0.372913	0.568533
cg26761826	C8orf46	0.79291	0.251615	0.117973	0.303815	0.568442
cg09628962	CSPG4;CSPG4	0.645411	0.100117	0.0386517	0.0922094	0.568419
cg06688989	MDFI	0.704336	0.153329	0.101154	0.153325	0.5684
cg02764245		0.61693	0.0594464	0.0310456	0.0551694	0.568376
cg08781325		0.623593	0.0518442	0.0491601	0.064649	0.568376
cg24375409	EPHA10	0.807208	0.180664	0.259522	0.276355	0.568361
cg12250872	LHX3;LHX3	0.694223	0.149876	0.0932515	0.13453	0.568337
cg06343149		0.668195	0.10082	0.07552	0.12334	0.568301
cg09187007	MEGF6	0.821037	0.200329	0.287294	0.270604	0.568295
cg03417473	MOV10;MOV10	0.700203	0.135237	0.0939377	0.166559	0.568292
cg07201215	RUNX1	0.759455	0.119295	0.234551	0.220086	0.568145
cg07011778		0.822224	0.142281	0.298162	0.321809	0.56814
cg07501233		0.862305	0.238542	0.341636	0.302539	0.568066
cg23426945		0.826215	0.311725	0.259484	0.203408	0.568009
cg19751789	LDLR	0.690938	0.138758	0.0867961	0.143389	0.567957
cg02595219	KCNE3	0.718837	0.15085	0.136647	0.16519	0.567942
cg01889574	CD82;CD82	0.840013	0.145292	0.352772	0.318293	0.567894
cg23723410		0.895147	0.150044	0.473575	0.358285	0.567845
cg02820514	ZIC4	0.72863	0.144307	0.171454	0.16699	0.567713
cg11843238	PDLIM4;PDLIM4	0.651169	0.102139	0.0580575	0.0904583	0.567617
cg06136199	WEE1;WEE1	0.767888	0.200015	0.135543	0.265302	0.567601
cg13520026	C9orf3	0.610562	0.0549089	0.0364071	0.0376354	0.567578
cg20698781		0.898317	0.264366	0.30376	0.424122	0.567568
cg01492656	N4BP2;LOC344967	0.796952	0.152439	0.235308	0.300655	0.567484
cg13938909	LOC400759	0.686863	0.098102	0.100458	0.159634	0.567465
cg09337852	CALD1;CALD1;CALD1;CALD1;CALD1;CALD1	0.795719	0.251206	0.149866	0.283709	0.567459
cg09182533	MACROD1	0.598338	0.0455277	0.0220392	0.0251257	0.567441
cg21461300	RASA3	0.740823	0.107647	0.146803	0.265867	0.567384
cg17105014	GYPC;GYPC	0.867387	0.241157	0.342821	0.316081	0.567367
cg19908768	SULT1C4	0.705887	0.127543	0.121541	0.166862	0.567239
ch,6,1239582F	TRAM2	0.726405	0.106644	0.233483	0.137405	0.567228
cg24674445		0.638995	0.0915279	0.0436542	0.0802304	0.567191
cg19008649	IGFBP5	0.653941	0.0901554	0.0673998	0.10287	0.567132
cg05657292	CECR2	0.759667	0.152433	0.203694	0.221611	0.567088
cg21634064	SMTN;SMTN;SMTN	0.644138	0.116096	0.0389094	0.0761895	0.567073
cg01731685	IL17RA	0.6525	0.0884212	0.0910142	0.0769429	0.567041
cg10324158	CLEC3B	0.828695	0.17028	0.303034	0.311805	0.566989
cg05267543	EFNA4;EFNA4;EFNA4	0.670079	0.137126	0.0686216	0.103703	0.566929
cg09414827	TMEM140	0.90535	0.31625	0.429851	0.269318	0.566878
cg15404019	CHST11	0.898634	0.279102	0.268506	0.447845	0.566817
cg03434029	TCTEX1D4;BTBD19	0.670532	0.107208	0.0872159	0.117001	0.566724
cg15497761	TRIM46	0.672998	0.0965307	0.119417	0.102889	0.566719
cg26314240		0.831107	0.175356	0.353569	0.264289	0.566703
cg23001415		0.628252	0.0820781	0.0398499	0.062752	0.566692
cg00004072	ZFP36	0.688904	0.10004	0.133382	0.133257	0.566678
cg22522598	BRD4;BRD4	0.785393	0.234884	0.122204	0.299095	0.566665
cg12930573	MCF2L2;B3GNT5	0.599267	0.0481268	0.0159602	0.033737	0.566659
cg10829621	HES3	0.717829	0.151707	0.139479	0.162339	0.566654
cg16094412	RNF207	0.650614	0.127555	0.0412293	0.0830968	0.566653
cg02433278	ERBB2;ERBB2	0.638734	0.0800829	0.0527875	0.0835372	0.566598
cg06034127	SPATA13;SPATA13	0.669005	0.11558	0.0486659	0.143099	0.566557
cg21822187	HMGA2;HMGA2	0.708152	0.0945566	0.0822373	0.248028	0.566544
cg21012061	MFSD4	0.825693	0.273489	0.240474	0.263676	0.566479
cg26945413	NINJ1	0.67342	0.127315	0.0915006	0.102019	0.566475
cg17075352	IGJ	0.847826	0.274643	0.228952	0.340542	0.566447
cg18660345	MYL9;MYL9	0.812624	0.213354	0.186798	0.338481	0.566413
cg16312002		0.810533	0.150435	0.333153	0.248787	0.566408
cg12470011	CDK18;CDK18;CDK18	0.62663	0.0717831	0.0488606	0.0600839	0.566387
ch,2,3528555R		0.822648	0.147858	0.404579	0.216356	0.566383
cg25610492	ISG15	0.689817	0.13103	0.130087	0.109508	0.566276
cg10110474	MYO1D	0.846499	0.32039	0.240338	0.279944	0.566275
cg04555220	SEMA5A	0.66162	0.130039	0.0730985	0.0829099	0.566271
cg23687466	RNH1;RNH1;RNH1;RNH1;RNH1;RNH1;RNH1;RNH1	0.938932	0.220094	0.420784	0.47714	0.566259
cg01254505	BST2	0.868537	0.301407	0.39384	0.211686	0.566226
cg14189049	MIR9-3	0.799301	0.228884	0.224829	0.245762	0.566142
ch,8,870369R		0.792988	0.12018	0.341433	0.219318	0.566011
cg03792162		0.833974	0.241663	0.259285	0.302987	0.565996
cg01813139	AGPAT2;AGPAT2	0.779259	0.217086	0.178708	0.244063	0.565973
cg12792775		0.716755	0.123646	0.142342	0.186401	0.565959
cg06445016		0.72243	0.141114	0.174727	0.153609	0.565947
cg08259514		0.733939	0.131244	0.185471	0.187306	0.565931
cg20708173	AFAP1;AFAP1	0.682228	0.130221	0.0846395	0.13408	0.565915
cg03047965		0.653444	0.0936084	0.0784152	0.0905706	0.565913
cg14854517	RAPGEF3;RAPGEF3;RAPGEF3;RAPGEF3	0.866127	0.212648	0.296724	0.391374	0.565879
cg25586410	GPR155;GPR155	0.88035	0.289343	0.324448	0.329637	0.565874
cg14433074	IER3;FLOT1	0.877093	0.223376	0.372403	0.338008	0.56583
cg06933574	PITX1	0.824935	0.113154	0.324606	0.339677	0.56579
cg04002454	SP140L;SP140L	0.833896	0.152535	0.308944	0.342893	0.565772
cg14440934	ZDHHC1	0.662566	0.102897	0.0766433	0.110953	0.565734
cg22214349		0.907143	0.3803	0.218629	0.425373	0.565709
cg06088324	GPRC5B	0.635379	0.078784	0.0685376	0.0619381	0.565626
cg16716320		0.836792	0.250976	0.242703	0.320093	0.565534
cg15644634		0.77427	0.120553	0.286711	0.218991	0.565518
cg04434593	LOC100130987;CLCF1;CLCF1	0.795366	0.146881	0.234154	0.308652	0.56547
cg10893986	PRDM16;PRDM16	0.9184	0.184628	0.445435	0.428985	0.565384
cg05091653	SP100;SP100	0.894936	0.33814	0.356419	0.294124	0.565375
cg18672670	PON2;PON2	0.595177	0.0313184	0.0281281	0.0300141	0.565356
cg19871940		0.75575	0.0642545	0.286962	0.220049	0.565328
cg07708622		0.6413	0.0850514	0.0583696	0.084562	0.565306
cg20102280	HTR2A;HTR2A	0.836883	0.251483	0.185313	0.377945	0.565302
cg10416963	PRDM5	0.690523	0.111081	0.147756	0.116937	0.565265
cg05579652	CACNA1C;CACNA1C;CACNA1C;CACNA1C;CACNA1C;CACNA1C;CACNA1C;CACNA1C;CACNA1C;CACNA1C;CACNA1C;CACNA1C;CACNA1C;CACNA1C;CACNA1C;CACNA1C;CACNA1C;CACNA1C;CACNA1C;CACNA1C;CACNA1C;CACNA1C;CACNA1C	0.876057	0.191008	0.443523	0.297874	0.565255
cg01954585	AKAP13;AKAP13;AKAP13	0.887288	0.288634	0.231054	0.446593	0.565194
cg24681208	REM2	0.752803	0.185327	0.173189	0.204513	0.565127
cg14947547	LTBR;LTBR	0.740781	0.175915	0.176022	0.175086	0.565106
cg05658593	MCF2L2;B3GNT5	0.653225	0.109279	0.0699792	0.0850988	0.565106
cg08455073	GPNMB;GPNMB;GPNMB;GPNMB	0.88129	0.336459	0.223421	0.388765	0.565075
cg01573747	CPAMD8	0.927176	0.212431	0.459684	0.414194	0.565074
cg22731513		0.902233	0.238115	0.401781	0.371588	0.565071
cg14827924		0.797244	0.228356	0.168479	0.299923	0.564991
cg06986263		0.819284	0.177578	0.295454	0.290026	0.564931
cg14795253	PLSCR1	0.653539	0.099475	0.0770437	0.0893548	0.564914
cg10024583	TBKBP1;TBKBP1	0.841915	0.207887	0.366446	0.256768	0.564882
cg15498134	RUNX3;RUNX3	0.882849	0.250345	0.359578	0.344044	0.56486
cg00060800		0.890258	0.323784	0.377309	0.275194	0.564829
cg24453118	LRCH1;LRCH1;LRCH1	0.845826	0.237722	0.243938	0.361335	0.564828
cg00227093	SYNPO	0.722692	0.168832	0.135049	0.169711	0.564828
cg14985076	DDAH1	0.677512	0.102644	0.127022	0.108407	0.564821
cg19008371	ST3GAL4	0.786264	0.217201	0.198221	0.249676	0.564564
cg24690054		0.644668	0.0870621	0.0712271	0.0821755	0.564513
cg12781778	ARID1B;ARID1B;ARID1B	0.639582	0.080861	0.0707309	0.0736961	0.564486
cg08632388		0.936587	0.25951	0.400357	0.456487	0.564469
cg00961640	SLC16A4	0.835441	0.325212	0.17648	0.311405	0.564409
cg14023999		0.778774	0.127624	0.234871	0.280672	0.564385
cg18096987	VGLL4;VGLL4;VGLL4	0.726116	0.172791	0.114641	0.197841	0.564359
cg01682506		0.593951	0.0436186	0.0170996	0.0281363	0.564332
cg06537894	MAST1	0.631511	0.0754113	0.0631359	0.0631564	0.564277
cg17534029	RTEL1;RTEL1	0.79776	0.193759	0.248648	0.25812	0.564251
cg08690459	NR1H3;NR1H3;NR1H3;NR1H3;NR1H3	0.675363	0.10844	0.108829	0.116083	0.564246
cg24068468	NET1;NET1	0.722908	0.171199	0.13694	0.168013	0.56419
cg02692785	DLG2;DLG2	0.741142	0.126988	0.171175	0.232744	0.564173
cg12578486	UBAC2;UBAC2;UBAC2	0.924636	0.267531	0.473586	0.340528	0.564088
cg07463059	IFI16;IFI16	0.849855	0.239614	0.353375	0.264461	0.564038
cg17980404	IGFBP4	0.842373	0.156536	0.3774	0.301122	0.56402
cg11059617	SIX4	0.600686	0.0324814	0.037394	0.0401537	0.564009
cg24009722	INHBB	0.643616	0.0841195	0.0750611	0.0796596	0.564003
cg05599550	ABCC3;ABCC3	0.681097	0.0843551	0.13938	0.12762	0.563978
cg06850996	RAPGEF3;RAPGEF3;RAPGEF3;RAPGEF3	0.828383	0.17987	0.267194	0.346748	0.56378
cg00290994		0.646774	0.0513091	0.0804029	0.11729	0.563774
cg17702370	C17orf55	0.710556	0.159459	0.11041	0.170478	0.563773
cg12486308	LTBP4;LTBP4;LTBP4	0.698454	0.0952063	0.2317	0.0771734	0.563761
cg09253696	TRIM47	0.693018	0.151721	0.0913843	0.144695	0.563752
cg09788693	CD34;CD34	0.843429	0.136277	0.412893	0.289877	0.563747
cg10031995	PRR5;PRR5	0.698409	0.120086	0.121293	0.162663	0.563728
cg22194948		0.602002	0.0480097	0.0320899	0.0347586	0.563716
cg06394621		0.906569	0.32681	0.360007	0.341918	0.563657
ch,11,1823407F	DLG2	0.688799	0.0873113	0.151112	0.13709	0.563628
cg24918767	HSD17B11	0.755886	0.181749	0.174736	0.220405	0.563589
cg13558971	ATP2B4;ATP2B4	0.641154	0.0966483	0.0574518	0.0786159	0.563582
cg04673937	MIR548H4	0.627114	0.0671921	0.0509143	0.0726192	0.563538
cg14446712	SDPR	0.859609	0.145477	0.349597	0.393189	0.563521
cg23505823	GPR81	0.852836	0.273546	0.29515	0.299351	0.563487
cg02457623	ATP2B4;ATP2B4	0.658572	0.0542456	0.0522291	0.17897	0.563424
cg25586848	C3orf21	0.715941	0.169745	0.113852	0.17397	0.563419
cg14544666	RASGEF1C	0.751337	0.16174	0.183817	0.218328	0.563375
cg06557421	CPXM2	0.826491	0.217491	0.284057	0.287804	0.563374
cg25690715	SEPT9;SEPT9;SEPT9	0.794889	0.14639	0.289735	0.258423	0.563373
cg06492744	SIPA1;SIPA1	0.740726	0.093722	0.197764	0.240595	0.563365
cg09025324	DSE;DSE	0.66396	0.11644	0.0682742	0.117093	0.563358
cg03349020	FBXL16	0.661481	0.138567	0.0631214	0.0927455	0.563337
cg21927177	PLEKHG3	0.777905	0.225228	0.128116	0.29068	0.56323
ch,2,154083652F		0.806814	0.102555	0.369479	0.258864	0.563182
cg16731811		0.840532	0.222068	0.285345	0.324669	0.563172
ch,4,2455065F		0.71509	0.0765771	0.184433	0.194841	0.56314
cg03601354	SORBS3	0.652332	0.11653	0.0706147	0.0807798	0.563024
cg26429629	LOC257358	0.795897	0.134552	0.354145	0.210154	0.562946
cg03646329	LPAR6;LPAR6;LPAR6;RB1;LPAR6	0.886175	0.212736	0.405317	0.351644	0.562943
cg02614217		0.637721	0.070081	0.0566427	0.0976339	0.562935
ch,4,6573835F		0.638578	0.0381956	0.0763376	0.112682	0.56284
cg12203250		0.706043	0.158152	0.114775	0.156719	0.562827
cg04579966	SPATA13;SPATA13	0.64238	0.15391	0.033654	0.0513004	0.562759
cg09511741	TRPM4	0.73296	0.174947	0.0970455	0.238748	0.562713
cg07893801	PLCG1;PLCG1	0.8055	0.310578	0.170322	0.247567	0.562678
cg09760574	C20orf152	0.825768	0.309882	0.173556	0.305954	0.562638
cg20439030		0.627894	0.0779187	0.0415051	0.0763987	0.56262
cg09157302	SLC34A2	0.839812	0.273201	0.37084	0.187658	0.562579
cg03210340	FLJ10357	0.680708	0.0940516	0.173504	0.0873214	0.562416
cg13696236	SCHIP1	0.672444	0.108581	0.104476	0.117091	0.562395
cg13645732	PPP1R13L;PPP1R13L	0.587763	0.0395172	0.0127175	0.0239002	0.562385
cg21645554	C11orf93;C11orf92	0.760807	0.170917	0.130064	0.29431	0.562377
cg15984661	CCDC8;CCDC8	0.676148	0.0981685	0.0951161	0.148397	0.562254
cg22473620		0.737945	0.119003	0.187319	0.220808	0.562235
[truncated: 22,684 more rows]

## Sheet: Scl.vs.IriCho (n=679)
TargetID	UCSC_REFGENE_NAME	AVG_Sclera	AVG_Iris	AVG_Choroid	(AVG_Sclera) -(AVG(Iri+cho))
cg19186105		0.683557	0.177123	0.3141	0.437945
cg01263942	DIP2C;C10orf108;C10orf108	0.721746	0.312169	0.288397	0.421463
cg22431992	RBPMS;RBPMS;RBPMS;RBPMS	0.553144	0.186167	0.116357	0.401882
cg22324567	EBF2	0.582951	0.157226	0.235059	0.386808
cg04988514	GRIN2D;GRWD1	0.560185	0.143546	0.206153	0.385335
cg09559189	EBF2	0.540948	0.110393	0.2096	0.380952
cg14855519	EBF2	0.533108	0.11791	0.203181	0.372562
cg14204784	LMX1B	0.705701	0.238123	0.432863	0.370208
cg10888790		0.606525	0.145688	0.327072	0.370145
cg25728206	ARHGAP22	0.707615	0.253204	0.426306	0.36786
cg04944853	RBP1;RBP1;RBP1	0.683212	0.242183	0.389791	0.367225
cg18239431	EBF2	0.449614	0.0581415	0.114784	0.363151
cg17160984		0.546802	0.0955295	0.279439	0.359318
cg14684854		0.622565	0.194537	0.334472	0.358061
cg25363445	ALX4	0.577997	0.255528	0.185687	0.35739
cg14270687	TMEM132E	0.600476	0.215066	0.275689	0.355099
cg17749710		0.759071	0.302191	0.508742	0.353604
cg19925204	EMX2;EMX2	0.579729	0.143745	0.310313	0.3527
cg10738358	IGFBP7	0.634571	0.2015	0.366765	0.350439
cg25296103	ZEB2;ZEB2	0.633585	0.337347	0.237998	0.345913
cg03502791		0.559671	0.168366	0.263031	0.343973
cg02577896	BFSP2	0.755859	0.340876	0.487369	0.341736
cg18810664		0.530298	0.159449	0.219677	0.340735
cg08110488		0.562656	0.217629	0.22839	0.339647
cg15380511		0.81724	0.410584	0.54731	0.338293
cg01680010		0.500854	0.167989	0.157503	0.338109
cg26758486	SDK2	0.861438	0.463663	0.583065	0.338074
cg23414876	HSF4;HSF4;HSF4;HSF4;FBXL8	0.44544	0.121702	0.0955983	0.33679
cg00782200		0.547631	0.289779	0.133412	0.336036
cg09841842	FRMD6	0.583782	0.157053	0.345571	0.33247
cg16310415	EBF2	0.493	0.115312	0.207948	0.33137
cg17320707	EMX2;EMX2	0.593931	0.142739	0.384109	0.330507
cg19033073		0.586391	0.918682	0.914123	-0.330012
cg21686632	VPS13D;VPS13D	0.447842	0.78478	0.771	-0.330048
cg16781907	COL1A1	0.481632	0.835679	0.787745	-0.330081
cg27044649	NCOR2;NCOR2	0.444158	0.755144	0.793572	-0.3302
cg18205933	RAD51L1	0.498318	0.782352	0.874766	-0.330241
cg10902850		0.450234	0.763276	0.797845	-0.330327
cg10883123	ATP11A;ATP11A	0.47607	0.804472	0.808553	-0.330443
cg27447006	ASAP3;ASAP3	0.30606	0.693331	0.579743	-0.330477
cg24667115	BACH2;BACH2	0.258012	0.583118	0.593861	-0.330478
cg25599473	SMOC2;SMOC2	0.537062	0.862255	0.873039	-0.330585
cg09694272		0.503126	0.872577	0.794874	-0.330599
cg04818594		0.398961	0.806338	0.652851	-0.330634
cg25830307	C10orf11	0.373957	0.638495	0.770765	-0.330673
cg04283838	KIAA0232;KIAA0232	0.468335	0.749834	0.848254	-0.330709
cg01701649	N4BP1	0.22163	0.62712	0.477637	-0.330749
cg15906761	ADAMTS2;ADAMTS2	0.515342	0.838862	0.853364	-0.330771
cg08139238	EEF2K	0.387829	0.697209	0.73999	-0.330771
cg05605980		0.509487	0.886531	0.794104	-0.330831
cg24990283		0.420854	0.815285	0.688156	-0.330867
cg27514080		0.439171	0.77214	0.768101	-0.330949
cg09092280		0.269863	0.649989	0.551653	-0.330958
cg05464506		0.431437	0.806712	0.718595	-0.331217
cg26504263	ANKRD6	0.439294	0.804299	0.736897	-0.331304
cg25938803	THADA;THADA	0.359413	0.762657	0.619012	-0.331421
cg14184954		0.520918	0.835111	0.869758	-0.331517
cg19672751		0.497585	0.842308	0.815909	-0.331523
cg13921903		0.480137	0.84414	0.779184	-0.331525
cg06374384	P4HA3	0.47738	0.848948	0.768899	-0.331543
cg17252884	SH3BP5;SH3BP5	0.226765	0.646087	0.47089	-0.331723
cg19993680		0.398682	0.817384	0.643534	-0.331776
cg19747465	EPGN	0.430452	0.756089	0.76872	-0.331952
cg02275396	WIZ	0.476531	0.810277	0.806805	-0.332009
cg04674495	HS3ST1	0.511038	0.865615	0.820717	-0.332128
cg20810222	SH3RF3	0.284652	0.705126	0.528471	-0.332147
cg09732711		0.519326	0.863082	0.839935	-0.332182
cg03942871	LRRC17;FBXL13;LRRC17;FBXL13	0.392854	0.706711	0.743792	-0.332397
cg09529093	ANGPT1	0.529802	0.904146	0.820376	-0.332459
cg12400025	TRAF3IP2;TRAF3IP2;TRAF3IP2	0.445095	0.796497	0.759105	-0.332706
cg16450097		0.414189	0.818141	0.675769	-0.332766
cg15832094	SFRS8	0.521053	0.836259	0.871533	-0.332844
cg09619751		0.506999	0.823586	0.856262	-0.332925
cg22792910	ANXA4	0.340776	0.731127	0.616512	-0.333043
cg15111469	LOX	0.521123	0.893253	0.815433	-0.33322
cg02727484	KCNMA1;KCNMA1;KCNMA1;KCNMA1	0.441245	0.805975	0.74297	-0.333227
cg09232918	CHD9	0.586306	0.918435	0.920689	-0.333256
cg13856340	SCAI;SCAI	0.327287	0.685053	0.636123	-0.333301
cg10661263		0.253637	0.621234	0.552863	-0.333412
cg17999319		0.457841	0.805239	0.777273	-0.333415
cg18458017	BICC1	0.43449	0.824085	0.711913	-0.333509
cg16307866		0.294494	0.582378	0.67368	-0.333535
cg13366279		0.526473	0.90077	0.819328	-0.333576
cg02326058		0.193786	0.567508	0.487272	-0.333603
cg12563520	COL1A2	0.532302	0.871586	0.860316	-0.33365
cg25325257		0.509166	0.839561	0.846077	-0.333653
cg11630152		0.337729	0.662968	0.680136	-0.333823
cg07702100		0.49263	0.847307	0.805825	-0.333936
cg09407122		0.439158	0.812664	0.733736	-0.334043
cg11377213	FRMD4B	0.430406	0.829773	0.699344	-0.334152
cg23371476		0.422214	0.745649	0.767219	-0.33422
cg04948649	LSP1;LSP1;LSP1;LSP1	0.321831	0.704402	0.607779	-0.334259
cg04872603		0.442915	0.784968	0.769504	-0.334322
cg13645530		0.47115	0.708733	0.902234	-0.334334
cg00876681		0.507236	0.851468	0.83179	-0.334394
cg22824635	NFIX	0.630564	0.948986	0.981157	-0.334508
cg05299398	FLI1;FLI1	0.566509	0.895665	0.906371	-0.334509
cg02094283	NNMT	0.267612	0.593719	0.610546	-0.33452
cg17840047		0.500137	0.834849	0.834574	-0.334575
cg15244874	RAB19	0.468747	0.821329	0.78547	-0.334652
cg15949553		0.450601	0.788469	0.7823	-0.334783
cg10791959	EPHB1	0.148329	0.54212	0.424141	-0.334802
cg10281996		0.545337	0.827487	0.932845	-0.334829
cg20887442	NUMA1	0.571007	0.899802	0.911886	-0.334837
cg08447373		0.374184	0.726977	0.691159	-0.334884
cg16764781	TP63;TP63;TP63	0.229273	0.631327	0.497052	-0.334916
cg14774117	SPATS1	0.288432	0.666567	0.580285	-0.334994
cg26411822	STX12	0.220589	0.582099	0.529162	-0.335042
cg14990082		0.560134	0.885127	0.905594	-0.335227
cg16847428		0.453742	0.81073	0.767292	-0.335269
cg17153138	ARHGAP18	0.278401	0.670214	0.557175	-0.335294
cg07025989	BCL11B;BCL11B	0.313253	0.713979	0.583125	-0.335299
cg25150520	PRDM16;PRDM16	0.440447	0.794346	0.757187	-0.335319
cg08889114		0.521734	0.839619	0.874801	-0.335476
cg19330334	IQGAP1	0.391319	0.749359	0.704417	-0.335569
cg01238669	DNAH11	0.320863	0.698821	0.614387	-0.335741
cg16337273	TIRAP;TIRAP	0.475792	0.81888	0.804279	-0.335788
cg10824810	IRX5	0.362257	0.709089	0.687111	-0.335843
cg13091627	S100A4;S100A4	0.311554	0.668698	0.626236	-0.335913
cg27522154		0.387163	0.828695	0.617754	-0.336062
cg03934354	C1QTNF3;C1QTNF3	0.449876	0.720416	0.851493	-0.336079
cg20389635	PTHLH;PTHLH;PTHLH;PTHLH	0.272802	0.621692	0.59613	-0.336109
cg10278552	LOC283867	0.444481	0.782239	0.779069	-0.336173
cg21107889	KIAA1328	0.441427	0.757101	0.798206	-0.336226
cg14918300		0.411396	0.800428	0.695133	-0.336384
cg01259362	FARP1	0.533735	0.877381	0.862889	-0.3364
cg02120470	INSL5	0.537145	0.852522	0.894793	-0.336512
cg26120636		0.478755	0.764265	0.866309	-0.336532
cg16514513	COL1A1	0.508077	0.84049	0.84883	-0.336583
cg20876525		0.43794	0.700332	0.848865	-0.336658
cg05255351	LPCAT1	0.268237	0.699314	0.510716	-0.336778
cg04872123	TNXB	0.405755	0.764063	0.721012	-0.336782
cg17402060		0.198379	0.573332	0.497094	-0.336834
cg23973166		0.536132	0.877142	0.869103	-0.33699
cg18158670	IGF1R	0.487145	0.871135	0.777263	-0.337054
cg20713035	TRIO	0.490449	0.857541	0.797722	-0.337182
cg08155109	GALNTL6	0.239788	0.60565	0.548384	-0.337229
cg00733978		0.353612	0.651225	0.730839	-0.337419
cg17126947		0.379479	0.791829	0.642024	-0.337448
cg19325791		0.529699	0.883976	0.850367	-0.337473
cg06876053	SBF2	0.359082	0.703984	0.689176	-0.337498
cg09848010	CA12;CA12	0.391046	0.758134	0.698956	-0.337499
cg07786355		0.448267	0.801723	0.769879	-0.337534
cg13881790	AUTS2;AUTS2;AUTS2	0.51877	0.898849	0.813916	-0.337612
cg21592241	KCNQ1;KCNQ1	0.647184	0.990228	0.97937	-0.337615
cg13642472		0.477079	0.839555	0.790152	-0.337775
cg00522883	SLC43A3;SLC43A3;SLC43A3	0.180721	0.575467	0.461543	-0.337784
cg12217954		0.43609	0.776618	0.771299	-0.337868
cg10935804	RNF150	0.400211	0.712703	0.763529	-0.337905
cg19667811		0.464566	0.802282	0.803011	-0.338081
cg09196257	DIP2C	0.606638	0.944963	0.944674	-0.338181
cg05222850	CREB3L2	0.43529	0.71938	0.827686	-0.338243
cg24795867	WNT5B;WNT5B	0.472935	0.853199	0.769186	-0.338258
cg04696274	SDC4	0.556889	0.906144	0.884425	-0.338396
cg23249278	WARS2;WARS2	0.542138	0.885921	0.875184	-0.338414
cg05740106		0.493284	0.744424	0.918979	-0.338417
cg01096199		0.185479	0.587499	0.460494	-0.338517
cg05836043	LAMA1	0.524909	0.878473	0.848611	-0.338633
cg05607742		0.494268	0.837072	0.82885	-0.338693
cg11797364		0.593938	0.949287	0.916026	-0.338719
cg06213598	ABCA9	0.533648	0.88013	0.864831	-0.338832
cg04256248		0.488283	0.766348	0.887976	-0.338879
cg00428179	ZNF438;ZNF438;ZNF438;ZNF438;ZNF438;ZNF438;ZNF438	0.424861	0.81535	0.712338	-0.338983
cg13760060	DPF3	0.471203	0.799958	0.820537	-0.339044
cg16079898	ARHGAP10	0.467007	0.790102	0.822166	-0.339127
cg12877020	HDAC4	0.606314	0.966882	0.924095	-0.339174
cg09800974	ADAMTS2;ADAMTS2	0.629664	0.96479	0.972988	-0.339225
cg03851835	SLC35F2	0.216041	0.546981	0.563703	-0.339301
cg03571393		0.432035	0.725479	0.817272	-0.33934
cg07563180		0.523451	0.88708	0.838509	-0.339344
cg03062944		0.415466	0.800306	0.709739	-0.339557
cg21723903	EFCAB4B;EFCAB4B;EFCAB4B	0.239333	0.646107	0.511692	-0.339566
cg01232969		0.314378	0.709858	0.598092	-0.339597
cg26365147		0.443245	0.813853	0.752138	-0.339751
cg06358108	TNXB	0.416853	0.783506	0.729975	-0.339888
cg26352006	RAI14;RAI14;RAI14;RAI14;RAI14;RAI14	0.308932	0.668302	0.629399	-0.339919
cg07164133	FRMD4B	0.327996	0.699149	0.636791	-0.339974
cg03477240	CDKAL1	0.514079	0.907527	0.800713	-0.340041
cg18273417	S100A4;S100A4	0.19753	0.495712	0.579583	-0.340118
cg25068071		0.434896	0.78361	0.766438	-0.340128
cg01617920	CAB39L;CAB39L	0.527259	0.871432	0.863498	-0.340205
cg00518527		0.489045	0.813822	0.844679	-0.340206
cg06743037		0.513654	0.898305	0.809637	-0.340317
cg26310273		0.423193	0.77187	0.755282	-0.340383
cg14377928		0.552658	0.894178	0.891908	-0.340385
cg18594054		0.370561	0.728481	0.693492	-0.340426
cg24847937	CARS2	0.591623	0.935456	0.928671	-0.340441
cg27190024	COL1A2	0.527216	0.874084	0.861454	-0.340552
cg00325920	PTPRG	0.520518	0.886529	0.835707	-0.3406
cg08755784	GSG1L;GSG1L	0.40595	0.737095	0.756071	-0.340633
cg20591120	BRE;BRE;BRE;BRE;BRE	0.469121	0.801433	0.818292	-0.340741
cg05413061	GALNTL2	0.491489	0.81751	0.847075	-0.340804
cg17755082	FAT1	0.463128	0.852694	0.755214	-0.340826
cg22509504		0.36207	0.692339	0.71351	-0.340854
cg24004665	SGMS1	0.512448	0.87834	0.828295	-0.340869
cg10505630	SPARC	0.442005	0.79755	0.768279	-0.34091
cg02388788		0.420852	0.807514	0.716078	-0.340944
cg19480965		0.53777	0.869973	0.887641	-0.341037
cg11016151		0.437946	0.872001	0.686157	-0.341133
cg20168849	TPRG1	0.352876	0.710306	0.677726	-0.34114
cg06931356	HECW1	0.425398	0.833912	0.699445	-0.34128
cg15324723	VPS13B;VPS13B	0.466889	0.848159	0.768307	-0.341344
cg10858353	KDR	0.360782	0.749913	0.654477	-0.341413
cg04003871		0.480644	0.824347	0.81986	-0.341459
cg20311673	PXDN	0.553457	0.884119	0.905722	-0.341463
cg11217865	NRG2;NRG2;NRG2;NRG2	0.217851	0.66988	0.449166	-0.341673
cg21279806	THBS2	0.220163	0.640156	0.483608	-0.341719
cg07173049	CAMTA1	0.423342	0.731197	0.798973	-0.341743
cg07567800	UST	0.542577	0.885191	0.883639	-0.341838
cg12146073	POLQ	0.461812	0.805037	0.802399	-0.341905
cg06172871	HP;HP	0.498946	0.868472	0.813272	-0.341926
cg12595667	CXCR4;CXCR4;CXCR4	0.361812	0.771987	0.635584	-0.341974
cg21141329		0.310845	0.698818	0.606836	-0.341981
cg01572940		0.36556	0.779764	0.635458	-0.342051
cg05557991	CBFA2T3;CBFA2T3	0.39093	0.753579	0.712629	-0.342175
cg05955675		0.334471	0.728762	0.624538	-0.342179
cg11633422	TRIO	0.47738	0.856863	0.782372	-0.342238
cg00134190		0.534997	0.860536	0.894052	-0.342297
cg07493499	ABR;ABR;ABR	0.434924	0.763	0.791876	-0.342514
cg27222162		0.538266	0.911489	0.850097	-0.342527
cg11560600		0.372518	0.717715	0.712821	-0.34275
cg03041629		0.351808	0.746024	0.643294	-0.342851
cg00087792		0.397328	0.738828	0.741554	-0.342863
cg11366849	GLI3	0.319163	0.683704	0.640353	-0.342866
cg10321156		0.233073	0.637884	0.514121	-0.342929
cg27638309	PLCE1;PLCE1	0.569489	0.927914	0.897295	-0.343115
cg14931884	DIP2C	0.188801	0.423186	0.640656	-0.343119
cg01974549		0.474357	0.815864	0.819345	-0.343247
cg21374672	ATXN1;ATXN1	0.519966	0.871287	0.855285	-0.34332
cg17827208	IGF1R	0.297213	0.682325	0.599514	-0.343707
cg26220985	DPT	0.494454	0.863522	0.812954	-0.343784
cg04576607	GNG4;GNG4;GNG4	0.536226	0.888038	0.87213	-0.343858
cg18919478	CTHRC1	0.340001	0.717066	0.650777	-0.34392
cg08971562	ADARB2	0.413937	0.80327	0.71252	-0.343958
cg13712197	NCOR2;NCOR2	0.408919	0.690532	0.81546	-0.344077
cg02946518	ADAMTS2;ADAMTS2	0.415428	0.809409	0.709604	-0.344079
cg24580199	ASAP3;ASAP3	0.444753	0.846016	0.73187	-0.34419
cg14608903	ABLIM1;ABLIM1;ABLIM1;ABLIM1	0.272922	0.649638	0.584859	-0.344327
cg26274214		0.461413	0.814741	0.796775	-0.344345
cg19370043	PRRX1;PRRX1	0.525608	0.862025	0.8781	-0.344455
cg22344841	SDC1;SDC1	0.514263	0.873253	0.844531	-0.34463
cg25799109	ARHGEF3;SPATA12	0.233344	0.614127	0.541918	-0.344678
cg21266845	DPT	0.40867	0.793083	0.713743	-0.344743
cg18618815	COL1A1	0.412128	0.807848	0.706147	-0.344869
cg04635642	SNX29	0.134331	0.556408	0.402103	-0.344925
cg12924309		0.428296	0.787929	0.759109	-0.345223
cg17224613		0.504922	0.868783	0.831567	-0.345253
cg22708150	LY6G5C	0.393469	0.804892	0.67278	-0.345367
cg00419604		0.203733	0.627282	0.471817	-0.345816
cg21223353	ANGPTL7;ANGPTL7;MTOR	0.540198	0.878344	0.893694	-0.345821
cg06390643	ETV5	0.506946	0.89432	0.811435	-0.345931
cg13740834		0.518128	0.840738	0.88746	-0.34597
cg08718098		0.445337	0.712889	0.870119	-0.346166
cg19858214		0.251337	0.683076	0.512051	-0.346226
cg13867039	PRDM16;PRDM16	0.591544	0.954228	0.921892	-0.346516
cg08979281	HDAC4	0.503418	0.824128	0.875801	-0.346546
cg21655710	SSBP3;SSBP3;SSBP3	0.51292	0.842038	0.877052	-0.346625
cg24209528		0.344062	0.744613	0.636929	-0.346709
cg27181375		0.1507	0.55683	0.438318	-0.346875
cg18065195		0.433853	0.831628	0.729833	-0.346878
cg15101394	ERGIC1	0.484986	0.854993	0.809014	-0.347018
cg19725625		0.509829	0.873385	0.840355	-0.347041
cg25351353		0.575104	0.928375	0.916067	-0.347117
cg18178836		0.464934	0.849909	0.774419	-0.34723
cg16014060	RAD51L1	0.31779	0.700981	0.629416	-0.347408
cg11172483	ODZ4	0.552755	0.897144	0.903189	-0.347411
cg11790417		0.545725	0.891576	0.89478	-0.347453
cg07274253		0.383514	0.750245	0.712004	-0.34761
cg15829056	SSBP3;SSBP3;SSBP3	0.572264	0.901649	0.938194	-0.347658
cg08029299		0.517786	0.86503	0.865975	-0.347717
cg07259733	BCAT1	0.469046	0.826306	0.807375	-0.347794
cg18367578	NNMT	0.405807	0.718141	0.789239	-0.347883
cg17949969	ABLIM2;ABLIM2;ABLIM2;ABLIM2;ABLIM2;ABLIM2;ABLIM2	0.155531	0.496683	0.510449	-0.348036
cg09113483		0.469744	0.827282	0.808654	-0.348224
cg21751085	PLEKHH2	0.57244	0.919323	0.922095	-0.348269
cg08456993		0.440556	0.794492	0.783162	-0.348271
cg01406381	SLC1A5;SLC1A5;SLC1A5	0.204963	0.592166	0.514368	-0.348304
cg21840806	CREB5;CREB5;CREB5;CREB5	0.390248	0.827114	0.650172	-0.348395
cg06209897	PRKG1;PRKG1	0.37305	0.77451	0.668458	-0.348434
cg10453419	PCSK6;PCSK6;PCSK6;PCSK6;PCSK6;PCSK6;PCSK6;PCSK6	0.243082	0.605439	0.577599	-0.348437
cg19641625	SMOC2;SMOC2	0.492787	0.851667	0.830918	-0.348505
cg17707274	MMP7	0.306829	0.693294	0.617515	-0.348576
cg23325900	MND1	0.400179	0.767674	0.729983	-0.34865
cg03047616	DNER	0.464459	0.783019	0.843263	-0.348682
cg02601475		0.279708	0.638855	0.618138	-0.348789
cg01640635	KDELR3;KDELR3	0.510098	0.869337	0.848514	-0.348828
cg20396299		0.474149	0.802842	0.843317	-0.348931
cg10808934		0.487404	0.856418	0.816397	-0.349004
cg07587610	S100A4;S100A4	0.528316	0.887235	0.86766	-0.349131
cg16681157	ZNF423	0.513569	0.866345	0.859523	-0.349365
cg19185637	ITGA11	0.510376	0.879131	0.840409	-0.349394
cg22888958	CREB5	0.232062	0.647262	0.516021	-0.34958
cg20743134	C3orf64	0.306183	0.667336	0.644209	-0.34959
cg19503640	LPCAT1	0.359008	0.808897	0.608461	-0.349671
cg13826564	LTBP3;LTBP3;LTBP3	0.522028	0.92527	0.818399	-0.349806
cg25938025		0.212993	0.653362	0.472438	-0.349907
cg05552184	SDK2	0.470489	0.824744	0.816055	-0.34991
cg26233084	FBXL7	0.42612	0.825395	0.726709	-0.349932
cg10328393		0.522847	0.887698	0.858057	-0.350031
cg01881444	C3orf64	0.409011	0.750024	0.768312	-0.350157
cg11658970		0.50914	0.845962	0.87287	-0.350275
cg04591843	HS3ST3A1	0.456375	0.807704	0.805912	-0.350433
cg08499158	UBTF;UBTF;UBTF	0.514092	0.833044	0.896543	-0.350702
cg14096074	KIF24	0.448633	0.776457	0.822391	-0.350791
cg13414270		0.380585	0.78792	0.674853	-0.350801
cg09966895	ODZ4	0.368353	0.767408	0.671079	-0.350891
cg16240781	SIX2	0.458571	0.869983	0.748966	-0.350903
cg14159704		0.361421	0.75675	0.668027	-0.350967
cg03556869	UST	0.496456	0.845396	0.849528	-0.351006
cg25138713	MAP3K4;MAP3K4	0.486705	0.849373	0.826081	-0.351022
cg20188017		0.457755	0.847171	0.770725	-0.351193
cg03027800	DNAH2	0.459265	0.876323	0.745241	-0.351517
cg11970797	CRYL1	0.426891	0.764279	0.792823	-0.35166
cg23126203		0.399068	0.776847	0.724767	-0.35174
cg22688566	MYO18A;MYO18A	0.383927	0.713116	0.758288	-0.351775
cg06357305	PTGIS	0.345654	0.786655	0.608373	-0.351859
cg23060646		0.253941	0.639304	0.573018	-0.352221
cg27166581		0.268074	0.706817	0.533783	-0.352226
cg08796692		0.470386	0.808662	0.836608	-0.352249
cg00231207		0.424985	0.764552	0.790058	-0.35232
cg26274812		0.44013	0.835264	0.749688	-0.352346
cg25120326	FBLN2;FBLN2	0.281343	0.725686	0.541718	-0.352359
cg00933411	DLC1;DLC1	0.341729	0.700335	0.688555	-0.352716
cg04623371		0.39796	0.814185	0.68722	-0.352743
cg13253856	GMDS	0.422643	0.789362	0.761593	-0.352835
cg08681473	COL1A1	0.407481	0.78504	0.735671	-0.352874
cg13175786	PRDM16;PRDM16	0.543548	0.92711	0.86595	-0.352982
cg17223698		0.536409	0.891494	0.88774	-0.353208
cg02099572	COL4A1	0.268242	0.737583	0.505385	-0.353242
cg24667510	ITGAE	0.45536	0.841976	0.775315	-0.353285
cg04128065	TAF5L	0.425351	0.843164	0.714238	-0.353349
cg23054181	FAM169B	0.296193	0.686073	0.613022	-0.353355
cg15572396	PXK	0.254796	0.638687	0.577942	-0.353518
cg25693497		0.345837	0.676223	0.722724	-0.353636
cg23085666	SLC41A3	0.546513	0.898906	0.90144	-0.35366
cg01280881		0.315966	0.631254	0.708381	-0.353852
cg14994639	SORL1	0.514229	0.880355	0.85615	-0.354023
cg00814909	CTBP1;CTBP1	0.503328	0.922248	0.792714	-0.354153
cg01942106		0.432314	0.810297	0.762842	-0.354256
cg25148758		0.378637	0.697418	0.76849	-0.354317
cg18637232	ADAMTSL3	0.498482	0.846394	0.859356	-0.354393
cg07811002	CSRNP3	0.546538	0.904627	0.897395	-0.354473
cg11907323		0.431456	0.799684	0.77218	-0.354476
cg00836101	THBS1	0.54312	0.911961	0.883235	-0.354478
cg22693266	CCDC91	0.481181	0.855388	0.816291	-0.354659
cg27123256	BCL11B;BCL11B	0.525021	0.907604	0.851762	-0.354662
cg11883009	NFIX	0.49589	0.861546	0.83965	-0.354708
cg14200954	TMEFF1	0.505433	0.857269	0.863608	-0.355006
cg07375150	P2RY13;MED12L	0.413443	0.802289	0.734852	-0.355128
cg12390895		0.135668	0.549322	0.432716	-0.355351
cg14373403		0.505147	0.872193	0.848813	-0.355356
cg13567205	COL5A1	0.508072	0.900124	0.827177	-0.355579
cg07103846	B3GNTL1	0.556497	0.928298	0.895867	-0.355586
cg18397517	SERPINA5	0.452704	0.837463	0.779373	-0.355714
cg23546106		0.479161	0.833576	0.836263	-0.355759
cg24723693	SAMD4A;SAMD4A	0.517495	0.881109	0.86545	-0.355784
cg00959635		0.32178	0.709924	0.645518	-0.355941
cg27392771	NFIX	0.444969	0.778675	0.823434	-0.356085
cg19280785	KY	0.387612	0.779618	0.707955	-0.356174
cg16210395	CGNL1	0.467063	0.825705	0.820858	-0.356218
cg21537623		0.532628	0.880688	0.897139	-0.356286
cg27548752		0.432196	0.836994	0.740113	-0.356358
cg13451242		0.405992	0.796623	0.728361	-0.3565
cg10724529		0.534983	0.899318	0.883735	-0.356543
cg00807684	RBMS3;RBMS3;RBMS3	0.406988	0.801782	0.725398	-0.356602
cg08840010	TNFRSF9	0.493927	0.871587	0.829504	-0.356618
cg07950244		0.510878	0.88118	0.854041	-0.356732
cg06358671	C4orf50	0.495908	0.847454	0.858038	-0.356838
cg13698865	COL5A1	0.453143	0.824659	0.795543	-0.356958
cg09667289	FMN1	0.42806	0.840206	0.730254	-0.35717
cg04367503	NFIX	0.396058	0.816155	0.690316	-0.357178
cg09979641	KNDC1	0.568344	0.920588	0.930992	-0.357446
cg02186748	COL1A1	0.397314	0.793588	0.716163	-0.357561
cg17807001	C1QTNF1;C1QTNF1;C1QTNF1	0.510918	0.873685	0.865012	-0.358431
cg20215476	GYG1	0.29975	0.616157	0.700301	-0.358479
cg14851544	DYNC1H1	0.230019	0.662622	0.514622	-0.358603
cg26291848	EIF2C2;EIF2C2	0.420728	0.846637	0.712621	-0.358901
cg02827061	COL1A1	0.421079	0.789929	0.770174	-0.358972
cg04384689		0.465397	0.763157	0.885797	-0.35908
cg03510186		0.465839	0.841417	0.808591	-0.359166
cg25734089	PNMAL1;PNMAL1	0.441344	0.814201	0.786926	-0.359219
cg25545598		0.533155	0.888699	0.896184	-0.359286
cg08689708	MYT1L	0.488507	0.859601	0.836021	-0.359304
cg05279761	ACAD11	0.289958	0.702806	0.595751	-0.35932
cg18489994		0.261355	0.671939	0.569954	-0.359591
cg25179876	NRP1	0.267565	0.68474	0.569719	-0.359665
cg18469813		0.453763	0.833003	0.79386	-0.359669
cg02567751	KIF6	0.499896	0.869254	0.850839	-0.360151
cg24121503	AKAP12;AKAP12	0.403921	0.835869	0.692333	-0.36018
cg13257498		0.543488	0.910641	0.896904	-0.360285
cg13007035	DCN;DCN;DCN;DCN;DCN;DCN	0.409134	0.749784	0.78911	-0.360313
cg05244952		0.515772	0.877685	0.874683	-0.360412
cg02896757		0.4556	0.836656	0.795814	-0.360635
cg26684050	STAU2;STAU2;STAU2;STAU2;STAU2;STAU2;STAU2	0.486098	0.864534	0.829002	-0.360669
cg10045881	CHI3L2;CHI3L2;CHI3L2;CHI3L2	0.38309	0.731042	0.757	-0.36093
cg15845673	BCAT1	0.421816	0.817882	0.747762	-0.361006
cg20891481	FOXP1	0.133676	0.633256	0.356537	-0.361221
cg23417171		0.478735	0.842776	0.837424	-0.361365
cg08151370	FAM198A	0.357718	0.735149	0.703053	-0.361383
cg04942251		0.305016	0.723392	0.609699	-0.36153
cg05275832		0.525139	0.906912	0.867217	-0.361925
cg22421804		0.489779	0.890474	0.81346	-0.362188
cg06571993	TRRAP	0.623184	0.986174	0.984637	-0.362222
cg00400827		0.604079	0.97205	0.960744	-0.362318
cg00468670	FRMD4B	0.51455	0.892189	0.862238	-0.362664
cg07041999		0.204723	0.606548	0.528612	-0.362857
cg09578937	ARHGEF10	0.469086	0.878549	0.785739	-0.363059
cg14747166	ZHX2	0.481421	0.842441	0.847095	-0.363348
cg13249833	CKAP4	0.462455	0.803594	0.848625	-0.363655
cg15714682	LOC730755	0.433519	0.801264	0.793134	-0.36368
cg13832988	FYN;FYN	0.436903	0.824198	0.777591	-0.363991
cg03691722	LAMA1	0.512455	0.892914	0.860013	-0.364009
cg16258657	RBMS3;RBMS3;RBMS3	0.501476	0.876651	0.854632	-0.364165
cg16267322	SLC24A4;SLC24A4;SLC24A4	0.399653	0.731217	0.79644	-0.364175
cg25538571		0.323894	0.724485	0.652006	-0.364351
cg00857907		0.278092	0.687527	0.597404	-0.364374
cg01464186	SGMS1	0.302033	0.668532	0.664285	-0.364375
cg25827670		0.312044	0.71388	0.639576	-0.364684
cg02899011		0.470022	0.84853	0.821057	-0.364772
cg21952115		0.275668	0.658904	0.622004	-0.364786
cg05642546	ELMO1	0.421837	0.799815	0.773608	-0.364874
cg01346596	C10orf47	0.464471	0.892146	0.766977	-0.36509
cg18878210		0.300129	0.626983	0.704934	-0.365829
cg12763668	CAPZB	0.441388	0.785397	0.829728	-0.366175
cg05868413	PLAC1L	0.515549	0.900262	0.864258	-0.366711
cg03517776		0.273505	0.68607	0.595215	-0.367138
cg11539857		0.425278	0.861264	0.723606	-0.367158
cg03078767	C11orf53	0.505064	0.860766	0.883962	-0.3673
cg17008160		0.447072	0.833028	0.795793	-0.367338
cg14557288	ADAMTS14;ADAMTS14	0.379979	0.725909	0.768791	-0.367371
cg10605246	HILS1;HILS1;SGCA;SGCA	0.470268	0.86384	0.811717	-0.36751
cg24676755	ANTXR1;ANTXR1;ANTXR1	0.515622	0.888416	0.87786	-0.367516
cg18861112	WDFY2	0.485842	0.878978	0.827745	-0.36752
cg24237500		0.476195	0.840205	0.847244	-0.36753
cg11147278		0.254221	0.649047	0.594664	-0.367634
cg14338073		0.47202	0.871746	0.807713	-0.36771
cg04134399	SMYD3;SMYD3	0.338139	0.779119	0.632946	-0.367894
cg08787837		0.315504	0.745504	0.622397	-0.368447
cg09191165	SVOPL;SVOPL	0.35427	0.716058	0.729445	-0.368481
cg05725719	GIMAP5	0.387975	0.803816	0.709291	-0.368578
cg25364913	LOC100129550	0.419622	0.806395	0.770045	-0.368598
cg02227036		0.404153	0.799913	0.745829	-0.368718
cg00021762		0.511202	0.880553	0.879872	-0.36901
cg14288213	C19orf60;C19orf60	0.500354	0.905641	0.833179	-0.369056
cg01981314		0.502758	0.873279	0.870384	-0.369074
cg09133043		0.348506	0.742269	0.692964	-0.369111
cg10668781	CACNA1C;CACNA1C;CACNA1C;CACNA1C;CACNA1C;CACNA1C;CACNA1C;CACNA1C;CACNA1C;CACNA1C;CACNA1C;CACNA1C;CACNA1C;CACNA1C;CACNA1C;CACNA1C;CACNA1C;CACNA1C;CACNA1C;CACNA1C;CACNA1C;CACNA1C;CACNA1C	0.503967	0.878404	0.868489	-0.36948
cg11484721		0.518632	0.891185	0.885098	-0.369509
cg16598508		0.387487	0.794325	0.719712	-0.369531
cg24158259		0.334013	0.740785	0.666483	-0.369621
cg26207245	FMNL2	0.419123	0.836554	0.741287	-0.369797
cg14669362	MRPS15	0.205745	0.638786	0.51247	-0.369883
cg19609438	VPS13B;VPS13B	0.493652	0.855106	0.871992	-0.369897
cg26682904	ANGPTL5;KIAA1377	0.352185	0.731887	0.71299	-0.370253
cg25928510	ANO6;ANO6;ANO6;ANO6	0.511357	0.87878	0.884598	-0.370333
cg22985172	MTHFD1L	0.481351	0.864622	0.839032	-0.370476
cg10708739	YPEL2	0.40899	0.766489	0.792736	-0.370622
cg03471593	LPCAT2	0.487768	0.878021	0.839053	-0.370769
cg17069313	ENPP6	0.192244	0.589647	0.536413	-0.370786
cg17802005		0.513202	0.914421	0.853581	-0.370799
cg04522984	ANK2;ANK2;ANK2	0.377848	0.792707	0.704768	-0.370889
cg07050599		0.572337	0.948535	0.93818	-0.37102
cg08443563		0.25555	0.644513	0.608786	-0.3711
cg26427534	PPFIBP2	0.378359	0.772696	0.726404	-0.371191
cg04364219	SIX2	0.338261	0.808893	0.610606	-0.371488
cg00138926		0.439254	0.815332	0.80635	-0.371587
cg10469520		0.48559	0.847822	0.867053	-0.371847
cg22092876	C7orf58;C7orf58	0.48934	0.808144	0.914428	-0.371946
cg01348970	GPATCH8	0.437235	0.843935	0.774916	-0.37219
cg16896911	PEPD;PEPD;PEPD	0.366678	0.785745	0.692199	-0.372294
cg04310063	SLC35F3	0.486252	0.852847	0.864334	-0.372338
cg18008451	COL1A1	0.53295	0.917775	0.892938	-0.372406
cg01296347		0.482333	0.860841	0.849023	-0.372599
cg13807254		0.475402	0.835841	0.861138	-0.373087
cg27639613	BRE;BRE;BRE;BRE;BRE	0.522477	0.893413	0.897986	-0.373222
cg23512231		0.369173	0.77391	0.711256	-0.37341
cg22333897	SMOC2;SMOC2	0.400408	0.808787	0.739146	-0.373558
cg18866210		0.348728	0.753039	0.691853	-0.373718
cg08185095	STAU2;STAU2;STAU2;STAU2;STAU2;STAU2;STAU2	0.390547	0.801194	0.727638	-0.373869
cg15717840	SLC22A23;SLC22A23	0.416818	0.855021	0.726762	-0.374073
cg05695007		0.369971	0.724458	0.764403	-0.374459
cg03858917		0.456155	0.802257	0.859339	-0.374643
cg10264529	PCK2;PCK2	0.361129	0.819636	0.652154	-0.374766
cg02816367	FYN;FYN	0.175549	0.590638	0.510528	-0.375034
cg17305275	KCNQ1;KCNQ1	0.475394	0.868585	0.832557	-0.375177
cg09632136	NNMT	0.329491	0.718849	0.690536	-0.375202
cg16924010		0.450377	0.890479	0.761376	-0.375551
cg02235497	ADAM12;ADAM12	0.460323	0.839602	0.832147	-0.375551
cg21708130	LRRFIP1	0.219029	0.630457	0.560271	-0.376335
cg05226740		0.461968	0.85963	0.817133	-0.376414
cg08672225		0.473759	0.865843	0.834994	-0.37666
cg02355680		0.45827	0.800924	0.869043	-0.376713
cg08884476	LOXL2	0.422622	0.798122	0.800611	-0.376745
cg12736773		0.337987	0.743023	0.68661	-0.376829
cg02029908	DUSP1	0.368745	0.804169	0.687112	-0.376895
cg16151362		0.220866	0.689657	0.506124	-0.377025
cg19579080	FAM20A	0.516108	0.869721	0.916624	-0.377065
cg02088292		0.309691	0.795986	0.577916	-0.37726
cg07080653	LNX1;LNX1	0.475085	0.870404	0.834734	-0.377484
cg14502818		0.54316	0.932267	0.909132	-0.37754
cg26443127		0.265834	0.687145	0.599753	-0.377616
cg27605104		0.499562	0.938968	0.81572	-0.377783
cg12459502	BCL2	0.329821	0.753162	0.663873	-0.378697
cg24284741	SDK1;SDK1	0.453881	0.838373	0.827033	-0.378822
cg01912455	SMARCB1;SMARCB1	0.424085	0.76791	0.838577	-0.379159
cg02069008		0.546751	0.950733	0.901157	-0.379195
cg03142039	CDON	0.305599	0.639782	0.730263	-0.379424
cg14520913	NNMT	0.462407	0.828561	0.855102	-0.379425
cg16937611	SERPINA5	0.468095	0.854968	0.8408	-0.379788
cg13376998		0.52342	0.910338	0.896184	-0.37984
cg14580085		0.30102	0.668981	0.693086	-0.380014
cg27250435	2011-09-01	0.500367	0.90007	0.861242	-0.380289
cg12427162	SFT2D2	0.356909	0.808321	0.666109	-0.380307
cg26813796	ENAH;ENAH	0.456764	0.773161	0.90109	-0.380362
cg15363134	NFATC1;NFATC1;NFATC1;NFATC1;NFATC1	0.491238	0.882025	0.861498	-0.380523
cg19795556	BICC1	0.390096	0.853063	0.688734	-0.380802
cg21812277	PARP4	0.221035	0.667668	0.537002	-0.3813
cg07980777	N6AMT2	0.415249	0.850894	0.742626	-0.381511
cg17090600		0.393015	0.791269	0.758839	-0.38204
cg26682048		0.414829	0.804073	0.789754	-0.382085
cg25277723	MAP3K5	0.264901	0.726131	0.568386	-0.382358
cg19259649		0.454573	0.823755	0.850625	-0.382617
cg22768222	RUNX2;RUNX2	0.417869	0.826632	0.77475	-0.382822
cg01602730		0.234168	0.69742	0.536936	-0.38301
cg03700230		0.400528	0.751915	0.81587	-0.383364
cg00332802		0.534283	0.952108	0.883584	-0.383564
cg19881895	SLC43A3;SLC43A3;SLC43A3	0.429128	0.799876	0.825949	-0.383785
cg08549390		0.464279	0.814571	0.882473	-0.384243
cg12786015	CDH4	0.451647	0.861112	0.810874	-0.384346
cg21679468	C6orf174	0.469388	0.881143	0.826391	-0.384379
cg20434152	CAMTA1	0.458199	0.854172	0.831188	-0.384482
cg25702480		0.442268	0.841511	0.811995	-0.384485
cg16396933	NT5C2;NT5C2	0.382848	0.825684	0.709012	-0.3845
cg10672567		0.409761	0.792823	0.797477	-0.385388
cg05653714		0.506661	0.906798	0.877898	-0.385686
cg03920522	COL1A2	0.471516	0.88274	0.83171	-0.385709
cg03374148		0.409518	0.804113	0.78763	-0.386353
cg27378762		0.469371	0.879155	0.832855	-0.386634
cg01832586	ZNF423	0.521321	0.917466	0.898621	-0.386723
cg21098787	BRD4	0.568783	0.951677	0.959486	-0.386799
cg05307752	ARHGAP15	0.293914	0.713386	0.648201	-0.386879
cg03743861	COL1A1	0.579456	0.970432	0.962579	-0.38705
cg24464502	CDH4	0.433978	0.853877	0.788201	-0.387062
cg19738980	LAMA1	0.449394	0.852347	0.82088	-0.38722
cg16295461		0.487146	0.879514	0.869382	-0.387302
cg18649028	TIAM2	0.278741	0.766582	0.565722	-0.38741
cg22732636	DLC1;DLC1	0.296544	0.664358	0.703883	-0.387576
cg00066805		0.504012	0.891149	0.892236	-0.38768
cg05259881	ZNF423	0.449973	0.862925	0.812465	-0.387722
cg03255749	NXN	0.422042	0.781347	0.838393	-0.387829
cg07018389	DUSP1	0.278543	0.718621	0.614658	-0.388096
cg07585069	PROCA1	0.124164	0.640851	0.384245	-0.388384
cg01231381	SESTD1	0.475837	0.901887	0.827081	-0.388647
cg21369466	LANCL2	0.302325	0.719258	0.663702	-0.389155
cg11945668		0.321028	0.775039	0.645932	-0.389458
cg24939196		0.311584	0.739096	0.664718	-0.390323
cg09638944		0.390999	0.809405	0.753259	-0.390333
cg18817654		0.507492	0.900304	0.895647	-0.390483
cg26400230		0.475932	0.893089	0.839926	-0.390575
cg11560589		0.529235	0.918797	0.921355	-0.390841
cg04778236	SPSB1	0.545864	0.954084	0.91945	-0.390903
cg09885622	LPCAT1	0.3877	0.832403	0.725011	-0.391007
cg05567440		0.366029	0.834032	0.683409	-0.392692
cg10378538		0.410309	0.774052	0.832649	-0.393041
cg11001769	TMEM30B;TMEM30B	0.447759	0.84356	0.838618	-0.39333
cg07159230	CASZ1;CASZ1	0.340476	0.754495	0.713581	-0.393562
cg10820084	COL1A1	0.494724	0.901066	0.875723	-0.39367
cg13538637	RPA3	0.386018	0.811686	0.747921	-0.393785
cg07503658		0.355809	0.740916	0.759194	-0.394246
cg05265081	TRIP4	0.396023	0.813062	0.767731	-0.394373
cg02061820	MBNL1;MBNL1;MBNL1;MBNL1;MBNL1;MBNL1;MBNL1	0.278014	0.730023	0.615948	-0.394971
cg09245319		0.458973	0.855397	0.853741	-0.395596
cg13630560	DIP2C	0.570588	0.969158	0.96424	-0.396111
cg23121785	MIR184	0.450457	0.807448	0.886263	-0.396399
cg14089045	CCDC88C	0.45274	0.846716	0.854209	-0.397722
cg04214938		0.51875	0.909142	0.924109	-0.397875
cg08198071		0.460932	0.913001	0.80491	-0.398024
cg01797381	IL17RD	0.401455	0.820895	0.778268	-0.398126
cg21827674		0.513202	0.905107	0.918626	-0.398664
cg25702651		0.352374	0.790802	0.711728	-0.398891
cg15397593	CACNA1C;CACNA1C;CACNA1C;CACNA1C;CACNA1C;CACNA1C;CACNA1C;CACNA1C;CACNA1C;CACNA1C;CACNA1C;CACNA1C;CACNA1C;CACNA1C;CACNA1C;CACNA1C;CACNA1C;CACNA1C;CACNA1C;CACNA1C;CACNA1C;CACNA1C;CACNA1C	0.252101	0.681449	0.620574	-0.39891
cg08123444		0.404135	0.841302	0.765167	-0.3991
cg02250353	TGM5;TGM5	0.496065	0.896819	0.894223	-0.399456
cg20073153		0.260254	0.705142	0.615263	-0.399949
cg00881448		0.534085	0.957912	0.910725	-0.400234
cg23070380		0.538092	0.946663	0.930359	-0.40042
cg07508341		0.535379	0.929063	0.944766	-0.401536
cg10484673		0.447758	0.875549	0.826658	-0.403346
cg19592472	OXT;OXT	0.410823	0.867485	0.760861	-0.40335
cg02756683		0.303205	0.765168	0.647963	-0.40336
cg26671848		0.39965	0.795228	0.810835	-0.403382
cg02262553		0.379767	0.810888	0.758384	-0.404869
cg22607164		0.536309	0.924201	0.958327	-0.404955
cg03583857	CD34;CD34	0.390695	0.857955	0.733578	-0.405072
cg25890576		0.354074	0.790263	0.729238	-0.405676
cg08548498	SLPI	0.275466	0.702392	0.660793	-0.406126
cg24576026	SEPT9;SEPT9	0.477425	0.842832	0.924323	-0.406152
cg24686551		0.327888	0.770188	0.697959	-0.406185
cg26202753		0.48625	0.901046	0.884289	-0.406417
cg06474225	HTRA1	0.335118	0.761716	0.721688	-0.406584
cg21839211		0.244566	0.735767	0.566723	-0.406679
cg23192683		0.464269	0.915159	0.826957	-0.406788
cg12815355	C2orf3	0.411346	0.832112	0.804782	-0.4071
cg10218510		0.542861	0.948364	0.9518	-0.407221
cg07241170	C6orf145	0.511793	0.913349	0.925219	-0.407491
cg15561501	PLEKHF1	0.533186	0.948252	0.935584	-0.408732
cg20293352	CD34;CD34	0.264237	0.750379	0.596649	-0.409277
cg17823004	RAI14;RAI14;RAI14;RAI14;RAI14;RAI14	0.496381	0.903872	0.907806	-0.409458
cg10862567	TBCD	0.434389	0.803533	0.884583	-0.409669
cg06819718	SIX2	0.297576	0.795287	0.621592	-0.410864
cg26055899	KIAA0922;KIAA0922	0.341465	0.828207	0.677155	-0.411216
cg23143090		0.321207	0.7535	0.712571	-0.411829
cg00130342		0.330383	0.783115	0.701853	-0.412101
cg25667511		0.418044	0.868972	0.792819	-0.412852
cg02295216	CKLF;CKLF;CKLF;CKLF;TK2;CKLF	0.265615	0.750698	0.607329	-0.413398
cg14669524	SPATS1	0.375099	0.833241	0.744975	-0.414009
cg11492536	ARHGEF10	0.473603	0.910026	0.86553	-0.414175
cg05124918		0.480964	0.906862	0.884718	-0.414826
cg24671734	BTBD11	0.339553	0.77399	0.735113	-0.414999
cg12030226		0.522516	0.917675	0.958384	-0.415514
cg08130572	FYN;FYN	0.226061	0.758185	0.5251	-0.415581
cg25066772	RIN3	0.326304	0.809319	0.675879	-0.416295
cg19805179	DAB2	0.361265	0.781899	0.773421	-0.416395
cg17276002	ANXA7;ANXA7	0.163624	0.651363	0.510211	-0.417162
cg26177311	PEMT;PEMT;PEMT	0.374663	0.802932	0.781912	-0.417759
cg21127079	C11orf53	0.449219	0.858522	0.875526	-0.417805
cg20375320	CACNA1C;CACNA1C;CACNA1C;CACNA1C;CACNA1C;CACNA1C;CACNA1C;CACNA1C;CACNA1C;CACNA1C;CACNA1C;CACNA1C;CACNA1C;CACNA1C;CACNA1C;CACNA1C;CACNA1C;CACNA1C;CACNA1C;CACNA1C;CACNA1C;CACNA1C;CACNA1C	0.464678	0.901108	0.864609	-0.418181
cg03894990	SPATS1	0.262057	0.772211	0.588714	-0.418406
cg15972264	NEDD9	0.52694	0.945838	0.945241	-0.418599
cg19372063		0.526979	0.94275	0.949054	-0.418923
cg08729279		0.46794	0.889487	0.885652	-0.419629
cg26209730		0.446111	0.923651	0.807852	-0.41964
cg15058645	WIPF1	0.283307	0.728546	0.681286	-0.421609
cg01736164		0.475933	0.888492	0.906707	-0.421666
cg00620628		0.420455	0.857313	0.828355	-0.422379
cg01565608	ADAM32	0.485205	0.914542	0.901973	-0.423053
cg04436383	SLC10A6;SLC10A6	0.4585	0.880136	0.886074	-0.424605
cg11422851		0.449966	0.895056	0.854775	-0.42495
cg21480966	MYH15	0.41305	0.853393	0.823934	-0.425613
cg27297441	GPR123	0.294368	0.710629	0.729655	-0.425774
cg20928777	HS3ST3B1	0.294396	0.75809	0.683815	-0.426557
cg09173621	ARHGEF7;ARHGEF7;ARHGEF7	0.424302	0.875791	0.831051	-0.429119
cg09650180	GMEB2	0.442681	0.875307	0.874313	-0.432129
cg06768399		0.341882	0.828693	0.719738	-0.432333
cg15338782	ATP10A	0.334138	0.817837	0.715967	-0.432764
cg04028695		0.398357	0.858267	0.806489	-0.434021
cg08061598	FYN;FYN	0.337454	0.799191	0.74378	-0.434032
cg02348430	BICC1	0.44552	0.899908	0.862517	-0.435692
cg15096327	SEPT9;SEPT9	0.482013	0.897959	0.938939	-0.436436
cg25615926		0.358462	0.80103	0.789643	-0.436874
cg13805761	DCLK1	0.444699	0.880225	0.883864	-0.437345
cg11615029	COL1A1	0.523681	0.962382	0.960311	-0.437665
cg12535109		0.479273	0.92032	0.920328	-0.441051
cg03013917		0.344337	0.730048	0.841572	-0.441473
cg07904452		0.19148	0.618132	0.649612	-0.442392
cg10489463	LTBP1;LTBP1;LTBP1;LTBP1;LTBP1	0.36404	0.845438	0.76875	-0.443054
cg26266618	CD34;CD34	0.294675	0.80995	0.669582	-0.445091
cg14426167	SSH2	0.248759	0.760902	0.63161	-0.447497
cg24597774	SPSB1	0.413888	0.87432	0.851767	-0.449155
cg03646291		0.448464	0.878329	0.922549	-0.451975
cg05257202	UBAC2;UBAC2;UBAC2	0.230314	0.802917	0.568757	-0.455522
cg18776945	JAKMIP2	0.361307	0.887565	0.746286	-0.455618
cg00907810		0.264606	0.787227	0.653892	-0.455954
cg17178218	CAMTA1	0.361796	0.838638	0.805154	-0.460101
cg00907842	FYB;FYB	0.34529	0.835709	0.785027	-0.465078
cg03387092	MYLK;MYLK;MYLK;MYLK	0.404456	0.861834	0.879433	-0.466178
cg02602413		0.426565	0.912266	0.879312	-0.469224
cg06655291		0.355339	0.818269	0.843074	-0.475332
cg09400037		0.4046	0.871109	0.897898	-0.479904
cg08105834	SDK1;SDK1	0.211948	0.696137	0.688084	-0.480163
cg08866665		0.224436	0.718405	0.698681	-0.484107
cg18002126		0.430272	0.946214	0.916083	-0.500877
cg07037852		0.357503	0.839995	0.890068	-0.507528
cg25735490	COL1A1	0.462548	0.977833	0.971807	-0.512272
cg07702693		0.45501	0.97474	0.969078	-0.516899
cg09955012		0.42925	0.961218	0.934264	-0.518491
cg19119609		0.379329	0.895912	0.916512	-0.526883
cg07592519	KCNQ1;KCNQ1	0.39452	0.96254	0.949061	-0.561281
cg16525277		0.248656	0.869057	0.894308	-0.633026

## Sheet: Iri.vs.Cho (n=25)
TargetID	UCSC_REFGENE_NAME	AVG_Iris	AVG_Choroid	(AVG Iris) - (AVG Chroroid)
cg14200569	PRDM16;PRDM16	0.635917	0.301343	0.334574
cg18208602	APCDD1	0.457491	0.789812	-0.332321
cg23194912		0.416173	0.749532	-0.333359
cg07665510	CUEDC1	0.0731303	0.408124	-0.334993
cg12824782	C5orf38	0.107162	0.443303	-0.33614
cg21615583	MIR375	0.0350892	0.372921	-0.337832
cg08074971	GNG13	0.0397206	0.377851	-0.33813
cg24974704	ZC3H3	0.432008	0.770328	-0.33832
cg11122009	AXIN2	0.347616	0.699895	-0.352279
cg17496661		0.517385	0.871651	-0.354266
cg18474072	DIP2C	0.180051	0.535404	-0.355353
cg00215432	MIR375	0.0787019	0.435184	-0.356482
cg10958362	C5orf38	0.118713	0.475386	-0.356674
cg16788286		0.0651947	0.42416	-0.358965
cg25638611	SHANK2;SHANK2	0.0568773	0.417462	-0.360585
cg04293307	AXIN2	0.286208	0.648731	-0.362523
cg03401357		0.0178116	0.384804	-0.366992
cg26195356		0.131493	0.499935	-0.368442
cg03499808	ARHGEF17	0.0538147	0.424935	-0.37112
cg06009215		0.230244	0.614427	-0.384183
cg04407470	NR2E1	0.0422364	0.430243	-0.388007
cg09119854	AXIN2	0.214634	0.604369	-0.389735
cg13944468	C5orf38	0.103522	0.501389	-0.397867
cg23878564	TNK1	0.106551	0.507853	-0.401301
cg04398695	GNG13;GNG13	0.0406119	0.456686	-0.416074

## Sheet: PVR.vs.FVM (n=293)
TargetID	UCSC_REFGENE_NAME	AVG_FVM	AVG_PVR	(AVG FVM)- (AVG PVR)
cg10776061	MAN2B1	0.647341	0.219056	0.428286
cg07075026	IGF2BP1;IGF2BP1	0.607326	0.238843	0.368483
cg26536949		0.832581	0.473408	0.359174
cg16433737	GNB3	0.895259	0.54283	0.352429
cg15872458	ZNF385A;ZNF385A	0.701485	0.361908	0.339577
cg11441693	SAMD14	0.656436	0.317142	0.339294
cg10854819		0.275086	0.605087	-0.330001
cg14111334		0.518972	0.849025	-0.330053
cg23214628	YWHAG	0.443877	0.773932	-0.330055
cg16409409	C1orf106	0.199086	0.529151	-0.330065
cg11394600	DOCK4	0.190854	0.520933	-0.330079
cg10350722		0.483987	0.81407	-0.330083
cg20893203		0.148899	0.479134	-0.330235
cg04457069		0.313333	0.643706	-0.330372
cg09550909	TRANK1	0.148866	0.4793	-0.330434
cg27159719	TMEM71;TMEM71;TMEM71;TMEM71	0.175504	0.506068	-0.330563
cg14753321	RGS14;RGS14	0.16029	0.490904	-0.330614
cg14854315	SSH1;SSH1	0.512692	0.84331	-0.330618
cg14003853	AKAP13;AKAP13;AKAP13	0.221398	0.552026	-0.330628
cg12085570	ADAMTS10	0.0995333	0.430251	-0.330717
cg06828143		0.246934	0.577771	-0.330837
cg15819128	LRRFIP1;LRRFIP1;LRRFIP1;LRRFIP1;LRRFIP1	0.222354	0.5533	-0.330947
cg12028740	CSMD1	0.425025	0.756046	-0.331022
cg09237846	CHST11	0.242539	0.573666	-0.331126
cg23928165	PNMAL2;PNMAL2	0.0429534	0.374103	-0.33115
cg19893751		0.161524	0.492761	-0.331237
cg05596621		0.245465	0.576722	-0.331257
cg15896084		0.172005	0.503271	-0.331266
cg25150953	LIMCH1;LIMCH1;LIMCH1	0.185257	0.516552	-0.331295
cg00108282		0.42022	0.751837	-0.331616
cg08005692	ASH1L	0.3417	0.673477	-0.331777
cg13197560	MCF2L;MCF2L	0.399902	0.731793	-0.331891
cg09129067		0.184165	0.51619	-0.332026
cg22046408	LTBP4;LTBP4;LTBP4	0.0902298	0.422413	-0.332184
cg10439737	KRTAP12-3;C21orf29	0.390572	0.722818	-0.332247
cg10113526	DENND3	0.447532	0.779897	-0.332364
cg08732352		0.244799	0.577329	-0.33253
cg10186366		0.264711	0.597253	-0.332542
cg02612397		0.250882	0.583748	-0.332866
cg01160692	HIC1;HIC1	0.307844	0.640798	-0.332954
cg25091527	COL4A1	0.252545	0.585515	-0.33297
cg03408619	RBPMS;RBPMS;RBPMS;RBPMS	0.433293	0.766284	-0.33299
cg16245261	PRKCDBP	0.171934	0.504961	-0.333027
cg20560283		0.510626	0.843674	-0.333048
cg10635645	APOLD1;APOLD1	0.551347	0.884414	-0.333067
cg09510077		0.160413	0.493564	-0.333151
cg20803910	XAF1;XAF1;XAF1;XAF1	0.18054	0.513711	-0.333171
cg01022219	C18orf1;C18orf1;C18orf1;C18orf1;C18orf1;C18orf1	0.226277	0.559995	-0.333718
cg00706570	MBP;MBP;MBP;MBP;MBP	0.531909	0.865654	-0.333745
cg19328828	GPR81	0.273267	0.607093	-0.333826
cg15346830	COL11A2;COL11A2;COL11A2	0.290642	0.624784	-0.334141
cg21648376	CASQ2;CASQ2	0.374367	0.708589	-0.334223
cg09827752	HES5	0.0723848	0.406623	-0.334239
cg06327227	SYNJ2	0.473424	0.807673	-0.334248
cg00893368	RASA3	0.446224	0.780494	-0.33427
cg26649096		0.369214	0.703543	-0.334329
cg04640920		0.205665	0.540062	-0.334397
cg25945642	SLC9A9	0.269689	0.604265	-0.334576
cg03709475		0.142731	0.477316	-0.334585
cg09568647		0.149019	0.483762	-0.334742
cg14825735		0.38154	0.716403	-0.334863
cg02788637		0.103554	0.438869	-0.335315
cg13930220		0.515682	0.851122	-0.335441
cg07639783	PSMG3;KIAA1908;KIAA1908;KIAA1908;PSMG3	0.360217	0.695828	-0.335611
cg25748441	CASP8;CASP8;CASP8;CASP8;CASP8	0.120441	0.456074	-0.335632
cg22049858		0.11692	0.452769	-0.33585
cg12444411	GNA12	0.274235	0.610272	-0.336037
cg03652336	MAML3	0.192455	0.528648	-0.336193
cg18150584	ID3	0.26888	0.605084	-0.336203
cg02578087	C3orf32	0.201919	0.538251	-0.336332
cg14973892	C13orf18	0.230671	0.567026	-0.336355
cg07312051	FHAD1	0.253663	0.590235	-0.336573
cg12368583	C10orf11	0.227663	0.564512	-0.336849
cg10749994	DNMT3A;DNMT3A;DNMT3A	0.0688546	0.406362	-0.337507
cg03899054		0.305944	0.643563	-0.33762
cg17157894	TBC1D22A	0.151453	0.489591	-0.338138
cg26872028	ST8SIA4;ST8SIA4	0.173996	0.512337	-0.338341
cg01281231		0.428687	0.767251	-0.338564
cg26007189		0.277704	0.6164	-0.338696
cg08539965	EIF4G3	0.41655	0.755388	-0.338838
cg07180538	FOXK1	0.574208	0.913068	-0.33886
cg25660390		0.0641169	0.403341	-0.339224
cg02971581		0.119829	0.459059	-0.33923
cg02099543	FBLN1;FBLN1;FBLN1;FBLN1	0.10829	0.447549	-0.339259
cg09683440		0.291332	0.630745	-0.339413
cg25551714		0.0731465	0.412655	-0.339509
cg12036303	KIAA1949;KIAA1949	0.19838	0.537891	-0.339511
cg27499850	HTA	0.442189	0.78191	-0.339721
cg25025181	SMYD3;SMYD3	0.322327	0.662118	-0.339791
cg23676480	ACSS1	0.136996	0.476902	-0.339906
cg00253658		0.314332	0.654448	-0.340116
cg26224173		0.509393	0.84955	-0.340157
cg00516030	CTGF	0.308044	0.648398	-0.340354
cg00610577	ETV6	0.132133	0.472555	-0.340422
cg25640519	GRK7	0.0814727	0.422208	-0.340735
cg16699818		0.467332	0.808488	-0.341156
cg24766327		0.248712	0.59014	-0.341427
cg14366742		0.167611	0.509055	-0.341444
cg04518342	PDLIM4;PDLIM4	0.0798323	0.421277	-0.341445
cg24188163	IDO1	0.508821	0.850293	-0.341473
cg25503804	F2	0.472614	0.814272	-0.341658
cg26309929		0.394105	0.735808	-0.341703
cg00186529		0.331261	0.673999	-0.342738
cg16863795	SLC38A10;SLC38A10	0.0630061	0.405818	-0.342812
cg05942508	HTR3A;HTR3A;HTR3A	0.174243	0.517441	-0.343199
cg13283765		0.265714	0.609393	-0.343679
cg11342821		0.181721	0.525434	-0.343713
cg12235073	PFKFB3;PFKFB3	0.417937	0.761696	-0.343759
cg20685713		0.197911	0.541706	-0.343795
cg19239199		0.106553	0.450513	-0.34396
cg06436854	CBFA2T3	0.128111	0.472074	-0.343963
cg09851343	LMF1	0.463169	0.807202	-0.344033
cg24232083		0.190317	0.534565	-0.344249
cg05625559		0.203544	0.547794	-0.344251
cg06103642	NR2E1	0.145818	0.490095	-0.344276
cg04407470	NR2E1	0.0428278	0.387195	-0.344367
cg27098470	NFAM1	0.164403	0.50894	-0.344538
cg16020346	C1orf187	0.232769	0.57786	-0.345091
cg13962347	LYRM4;LYRM4	0.249436	0.594745	-0.345309
cg10578007	CD93	0.177678	0.523257	-0.345579
cg21029631		0.314976	0.660633	-0.345657
cg26391832	SIX2	0.100596	0.446356	-0.34576
cg26157756		0.1091	0.454998	-0.345898
cg24065451	ETS1	0.541163	0.88713	-0.345967
cg24790297	CLEC11A	0.275367	0.621417	-0.34605
cg18731398	MYLK;MYLK;MYLK;MYLK	0.262849	0.609288	-0.346439
cg27262236	RBM38;RBM38	0.216163	0.562723	-0.34656
cg25590114	HCCA2	0.424022	0.770746	-0.346725
cg14064335		0.209368	0.556146	-0.346778
cg23994061		0.503462	0.850306	-0.346844
cg11533881	HCG4P6	0.0985467	0.445533	-0.346986
cg17473377		0.119276	0.466428	-0.347152
cg08462924		0.159414	0.506604	-0.34719
cg21615583	MIR375	0.0475496	0.395142	-0.347592
cg21935536	ANPEP	0.492983	0.840657	-0.347673
cg06930722	CHST11	0.128785	0.476713	-0.347928
cg20129210	CLYBL	0.198603	0.546648	-0.348045
cg21132536	ACSS2;ACSS2;ACSS2	0.242779	0.591064	-0.348285
cg15316843		0.169445	0.518233	-0.348788
cg03162779		0.183432	0.532776	-0.349344
cg08613144	LYPD1;LYPD1;LYPD1	0.103133	0.452705	-0.349572
cg14827502	GIMAP8;GIMAP8	0.0756793	0.425341	-0.349662
cg00204802	ATP11A;ATP11A	0.429276	0.779225	-0.349949
cg05157340		0.240375	0.590723	-0.350348
cg07264666	NFAM1	0.217575	0.56824	-0.350664
cg20592017		0.381859	0.732938	-0.351079
cg18612040	RPTOR;RPTOR	0.421979	0.77377	-0.351791
cg01963754	C13orf16	0.526167	0.878096	-0.351929
cg02182272	ATP4B	0.339178	0.691176	-0.351998
cg17683336	KANK2;KANK2	0.114728	0.466858	-0.35213
cg26678920	PRKCDBP	0.0830843	0.435317	-0.352233
cg11997708		0.112652	0.464982	-0.35233
cg12907959	APOL3;APOL3;APOL3;APOL3;APOL3;APOL3	0.091694	0.444415	-0.352721
cg03499808	ARHGEF17	0.0782783	0.431164	-0.352886
cg04786142		0.131162	0.484285	-0.353122
cg08236623		0.291241	0.64449	-0.353249
cg00702647	FHAD1	0.206117	0.559482	-0.353365
cg14192401		0.136648	0.490092	-0.353444
cg16580616		0.511343	0.864813	-0.35347
cg23032184		0.484486	0.838125	-0.353639
cg13305415	SPRY4;SPRY4	0.348976	0.702786	-0.35381
cg14033170	CREB5;CREB5;CREB5	0.458048	0.812149	-0.354101
cg11195797	CLYBL	0.190634	0.544867	-0.354233
cg19770292		0.225971	0.580342	-0.35437
cg02084814		0.542168	0.896922	-0.354754
cg11704005	PAX7;PAX7;PAX7	0.220702	0.575504	-0.354802
cg16651537	CLEC11A	0.193241	0.548383	-0.355142
cg16459349	PRKCDBP;PRKCDBP	0.0829776	0.438256	-0.355278
cg27602263	RAX	0.0765618	0.432055	-0.355493
cg09434534	C3orf30;IGSF11;C3orf30	0.521207	0.877034	-0.355827
cg17953716		0.242501	0.59835	-0.355849
cg04554272	LMF1	0.40858	0.764459	-0.35588
cg23464619		0.201883	0.55858	-0.356697
cg03705558	EPN2;EPN2;EPN2	0.438454	0.795956	-0.357502
cg27132471	SLCO3A1;SLCO3A1	0.199186	0.556857	-0.357671
cg12297590	ZDHHC14;ZDHHC14	0.181074	0.538823	-0.35775
cg04948649	LSP1;LSP1;LSP1;LSP1	0.268449	0.6262	-0.357751
cg02085507	TRIP10	0.269602	0.627621	-0.358019
cg22202558	CUX1;CUX1;CUX1	0.171803	0.529909	-0.358107
cg18278184	SRGN	0.205063	0.563249	-0.358186
cg26387796	GIMAP8	0.11014	0.468341	-0.358201
cg04017276	PARVG;PARVG;PARVG;PARVG;PARVG;PARVG	0.188799	0.547004	-0.358205
cg09313931	ZC3H12D	0.0670643	0.425733	-0.358669
cg25586410	GPR155;GPR155	0.173539	0.532943	-0.359404
cg24936799		0.223963	0.583522	-0.35956
cg23778363	PRDM1;PRDM1	0.216349	0.575996	-0.359647
cg15559674	ZC3H12D	0.137807	0.497556	-0.35975
cg05014727	PFKFB3	0.224993	0.584788	-0.359795
cg02813863	APOLD1;APOLD1	0.466295	0.826372	-0.360078
cg25648267	PITX1	0.0989713	0.460422	-0.36145
cg15202102	PRKCDBP	0.0575505	0.419675	-0.362124
cg25508319	KCNJ5	0.167588	0.529973	-0.362385
cg12405258		0.122842	0.485378	-0.362536
cg11219400	TRANK1	0.197264	0.559834	-0.36257
cg12560020		0.30497	0.667705	-0.362735
cg24529615		0.508541	0.871622	-0.363081
cg19877741	PRKAR1B;PRKAR1B;PRKAR1B;PRKAR1B;PRKAR1B;PRKAR1B	0.136825	0.500015	-0.36319
cg09753772		0.472692	0.835948	-0.363256
cg14870136	ATP11A;ATP11A	0.390999	0.75429	-0.363291
cg08887400	KIAA1949;KIAA1949	0.0685537	0.431867	-0.363313
cg09776772	MAD1L1;MAD1L1;MAD1L1	0.470783	0.834141	-0.363358
cg04924511	GHRLOS;GHRL;GHRL;GHRLOS;GHRLOS;GHRL;GHRL;GHRL;GHRL;GHRL;GHRLOS;GHRL;GHRL;GHRL	0.262622	0.626068	-0.363446
cg13702536	GPR81	0.419288	0.783113	-0.363825
cg06576532		0.316957	0.680791	-0.363834
cg26122286		0.491134	0.85541	-0.364276
cg06933574	PITX1	0.0737001	0.438349	-0.364648
cg09564361		0.169362	0.534088	-0.364725
cg24114556	WNT3	0.158886	0.523971	-0.365085
cg17953701		0.196946	0.562046	-0.3651
cg08379987	C13orf26	0.244507	0.609792	-0.365285
cg13951697		0.419686	0.785305	-0.365619
cg19598567		0.0942002	0.459996	-0.365796
cg27063372	NHLRC4	0.253236	0.619033	-0.365797
cg21546155		0.170341	0.536148	-0.365807
cg07161429	CHST11	0.229261	0.595405	-0.366143
cg09481537		0.490965	0.857489	-0.366525
cg26988138	GNG7	0.0949015	0.461434	-0.366533
cg23285459	GNA12	0.269365	0.636024	-0.366659
cg23894854	C1orf162;C1orf162	0.159843	0.526552	-0.366709
cg04466840	RGS14	0.16312	0.530553	-0.367434
cg23068939	C1orf162	0.146473	0.514186	-0.367713
cg10682957		0.337991	0.705943	-0.367952
cg01622006		0.10948	0.477695	-0.368215
cg04319873		0.14299	0.511293	-0.368303
cg24318091	T-SP1	0.1774	0.54576	-0.36836
cg07718903	FERMT1	0.321571	0.68995	-0.36838
cg26502852	XAF1;XAF1;XAF1;XAF1	0.134002	0.502411	-0.368409
cg05098566	KIAA1949;KIAA1949	0.227145	0.595682	-0.368537
cg14133945		0.155886	0.524956	-0.36907
cg02150077		0.352745	0.72222	-0.369475
cg10505610	SH3PXD2B	0.456793	0.826464	-0.36967
cg07857792	KCNN1	0.0943419	0.465036	-0.370695
cg18440230	ERGIC1	0.45298	0.824313	-0.371333
cg23101649		0.347058	0.718404	-0.371346
cg09791621		0.240584	0.612367	-0.371784
cg10591771	PIP5K1C	0.158899	0.530733	-0.371834
cg24033633		0.297509	0.66954	-0.372031
cg18586886	KIAA1949;KIAA1949	0.0593413	0.431414	-0.372073
cg27395066	ACBD4;ACBD4;ACBD4;ACBD4	0.170417	0.54255	-0.372134
cg17239057		0.246654	0.619078	-0.372424
cg12170191		0.218275	0.59074	-0.372465
cg09243824	EHD2	0.386148	0.759131	-0.372983
cg02454890	ZNF710	0.0607918	0.434913	-0.374121
cg03466124	GNB4	0.156127	0.531203	-0.375076
cg10941566	CABP7	0.214947	0.590375	-0.375428
cg07013955	IFT140;TMEM204	0.260969	0.639533	-0.378564
cg19603134	PARVG;PARVG;PARVG;PARVG;PARVG;PARVG	0.220652	0.599703	-0.37905
cg25556225		0.313486	0.693028	-0.379542
cg25467336		0.308165	0.68772	-0.379555
cg23217622		0.082415	0.462202	-0.379787
cg04015962		0.248117	0.627968	-0.379851
cg20710519		0.288471	0.669487	-0.381016
cg08829299	ATHL1	0.129473	0.510637	-0.381164
cg00215432	MIR375	0.066418	0.448359	-0.381941
cg11660879	CACNA1A;CACNA1A	0.109981	0.492936	-0.382955
cg19664185	JAG2;JAG2	0.414391	0.797378	-0.382988
cg16959787		0.184883	0.567946	-0.383063
cg01288184	CABLES1;CABLES1;CABLES1	0.139273	0.522915	-0.383642
cg23878564	TNK1	0.0785957	0.46307	-0.384474
cg15384383		0.172171	0.557405	-0.385234
cg06422678	GIMAP8	0.0965118	0.482259	-0.385747
cg25748958	THADA;THADA	0.315765	0.702448	-0.386683
cg16580985		0.420548	0.807311	-0.386763
cg09571972	GMDS	0.275194	0.662762	-0.387568
cg22471075		0.408294	0.795985	-0.387691
cg11236641	PRDM16;PRDM16	0.435382	0.82404	-0.388657
cg04213841		0.366151	0.754839	-0.388688
cg19582200	SCUBE1	0.174874	0.564137	-0.389263
cg15496956		0.180273	0.570047	-0.389774
cg07223253	GIMAP8;GIMAP8	0.08884	0.478737	-0.389897
cg14719722	GIMAP8;GIMAP8	0.0653902	0.455877	-0.390487
cg00627029	KIF19	0.183769	0.577127	-0.393358
cg06997226		0.137095	0.530954	-0.393859
cg25516742	ATP8A2	0.36963	0.763799	-0.394169
cg02558625	COL4A1	0.218398	0.615461	-0.397063
cg26225655	NSUN5C;NSUN5C;NSUN5C	0.491557	0.893162	-0.401605
cg23505823	GPR81	0.31571	0.719061	-0.403352
cg14262681		0.0891399	0.494465	-0.405325
cg27438152		0.278812	0.685596	-0.406784
cg06611426	GRASP	0.235283	0.64388	-0.408598
cg14904662	ANK1;ANK1;ANK1;ANK1;ANK1	0.0889618	0.498914	-0.409952
cg06040034	DLGAP2	0.403808	0.814285	-0.410477
cg14211055	MCM3AP	0.341255	0.753036	-0.411781
cg21143896	GNA12	0.212208	0.624929	-0.412722
cg15397593	CACNA1C;CACNA1C;CACNA1C;CACNA1C;CACNA1C;CACNA1C;CACNA1C;CACNA1C;CACNA1C;CACNA1C;CACNA1C;CACNA1C;CACNA1C;CACNA1C;CACNA1C;CACNA1C;CACNA1C;CACNA1C;CACNA1C;CACNA1C;CACNA1C;CACNA1C;CACNA1C	0.437478	0.850848	-0.41337
cg02099572	COL4A1	0.413457	0.827654	-0.414197
cg24842815		0.403684	0.827284	-0.4236
cg23049737	RERE;RERE;RERE	0.449693	0.873302	-0.423609
cg20664636	HIC1;HIC1	0.22393	0.654125	-0.430195
cg18404706	KLHL26	0.297953	0.739698	-0.441745
cg24945462	LOC642852	0.187398	0.635453	-0.448055
cg02837536	AJAP1;AJAP1	0.154667	0.606816	-0.452149
cg00472277	TSPAN32	0.186284	0.670237	-0.483953

## Sheet: UM-CpGs (n=1841)
TargetID	UCSC_REFGENE_NAME.x	AVG_CHOROID/RPE/CILIARY BODY	AVG_UM	UM_CpGs
cg24816460	CDYL;CDYL	0.193096	0.759756	0.56666
cg18091469		0.0690177	0.633716	0.564699
cg21729992		0.106911	0.670731	0.56382
cg17934824	TGFB2;TGFB2	0.038276	0.600602	0.562326
cg00793935	TRPM8	0.110523	0.661072	0.55055
cg07211212		0.0800949	0.624747	0.544652
cg13354988	ACP1;ACP1;SH3YL1;ACP1;SH3YL1;ACP1	0.0887252	0.625214	0.536489
cg23663774	PITX2;PITX2	0.0586836	0.589403	0.53072
cg03596016	LOC149134	0.0906179	0.610839	0.520221
cg00970396		0.0979598	0.614263	0.516303
cg03065447		0.104921	0.620989	0.516068
cg19489174	PAMR1;PAMR1	0.0789273	0.591526	0.512599
cg15680288	V	0.0973083	0.601806	0.504498
cg00782200		0.124833	0.627631	0.502799
cg14346208	PAMR1;PAMR1	0.0566618	0.558223	0.501562
cg18892517	DPP4	0.0434754	0.542718	0.499242
cg20014960	PAMR1;PAMR1	0.0314514	0.528975	0.497524
cg09798888		0.175333	0.669486	0.494154
cg07791578	KAAG1;KAAG1;DCDC2	0.0620152	0.552971	0.490956
cg00853940	TRPM8	0.172635	0.657488	0.484853
cg06368590	TRPS1	0.0590655	0.542515	0.483449
cg16647921		0.14641	0.628219	0.481809
cg21726372	PITX2;PITX2;PITX2	0.127302	0.605182	0.47788
cg22876812		0.0951299	0.572308	0.477178
cg03457729		0.163913	0.640511	0.476598
cg04209913	GDNF;GDNF;GDNF	0.199856	0.676303	0.476447
cg24467349	GSTM5	0.200868	0.677036	0.476167
cg09630404	STAR;STAR;STAR;STAR	0.100881	0.57685	0.475968
cg08356705	LRP5	0.234574	0.707517	0.472943
cg09134794	EN2	0.096439	0.565775	0.469336
cg18465694		0.101757	0.570895	0.469137
cg23141355		0.0720935	0.540828	0.468735
cg12070159	RGS20	0.228222	0.694901	0.466679
cg10696085		0.0554077	0.521277	0.46587
cg27252395	KAAG1;KAAG1;DCDC2	0.114468	0.577817	0.463349
cg18566515	FGFR2;FGFR2;FGFR2;FGFR2;FGFR2;FGFR2	0.264796	0.725981	0.461185
cg25210835	GSTM5	0.186126	0.646283	0.460157
cg22274539	C12orf42;C12orf42	0.134703	0.593628	0.458925
cg07691152		0.199724	0.658608	0.458884
cg04515001	KAAG1;DCDC2;KAAG1;DCDC2	0.223649	0.682491	0.458843
cg08750951	HERC5	0.0747837	0.53349	0.458707
cg13455410		0.132439	0.591055	0.458617
cg20884887		0.103102	0.560937	0.457836
cg08620329		0.194407	0.651596	0.45719
cg11642106		0.0894991	0.545728	0.456229
cg19095187		0.238324	0.6928	0.454476
cg16425038	REC8;REC8	0.0621033	0.516146	0.454042
cg01383890	C2CD4A	0.165474	0.619279	0.453805
cg02057833	RHOU	0.114921	0.567717	0.452795
cg09943716		0.0884472	0.53858	0.450133
cg15083233	PALM2-AKAP2;AKAP2;PALM2-AKAP2	0.158251	0.606191	0.44794
cg26796245	ANK2;ANK2;ANK2;ANK2;ANK2	0.111918	0.559702	0.447784
cg15054725		0.208221	0.655251	0.44703
cg10504392		0.245297	0.692098	0.446801
cg04569837		0.147878	0.592364	0.444487
cg10210594		0.0653845	0.509721	0.444337
cg14093715	LHX2	0.0843533	0.528556	0.444202
cg03201044	TFAP2C	0.130161	0.573968	0.443807
cg26926612		0.0928024	0.536045	0.443242
cg20027133	PAMR1;PAMR1	0.0870683	0.530168	0.4431
cg10249375		0.211238	0.653829	0.442591
cg18182111	GDNF;GDNF;GDNF	0.207386	0.649285	0.441899
cg02886589	TMEM178;TMEM178	0.101591	0.54233	0.440739
cg15103584		0.188756	0.629341	0.440584
cg01451391	HLF	0.0515329	0.490923	0.43939
cg15006175	KIFC2	0.178413	0.617476	0.439062
cg00474080		0.107069	0.545984	0.438914
cg18123344	NCKAP5;NCKAP5	0.145685	0.58404	0.438355
cg27410337	NMU	0.0662621	0.504523	0.438261
cg23660154		0.184422	0.622145	0.437723
cg23363971	IKZF4;IKZF4	0.0939233	0.530753	0.436829
cg22222281	CD9	0.193285	0.629913	0.436627
cg03207574	PRTFDC1	0.174394	0.609943	0.435548
cg25896644		0.139713	0.57421	0.434497
cg18406492	STAR;STAR;STAR;STAR	0.159521	0.59401	0.43449
cg11891579	EBF1	0.157421	0.591139	0.433717
cg02091489	PAPL	0.121366	0.554914	0.433548
cg17508991	HCK	0.133045	0.566137	0.433092
cg24693225		0.052394	0.48545	0.433056
cg25693302	NEDD4L;NEDD4L;NEDD4L;NEDD4L;NEDD4L;NEDD4L;NEDD4L;NEDD4L;NEDD4L	0.10829	0.541019	0.432729
cg27268279	COL13A1;COL13A1;COL13A1;COL13A1;COL13A1;COL13A1;COL13A1;COL13A1;COL13A1;COL13A1;COL13A1;COL13A1;COL13A1;COL13A1;COL13A1;COL13A1;COL13A1;COL13A1;COL13A1;COL13A1	0.418409	0.851076	0.432666
cg00674679		0.170071	0.602422	0.432351
cg01971547		0.062782	0.49428	0.431498
cg06248767	LYN;LYN	0.279487	0.710738	0.431251
cg09468836	TMEM190	0.231402	0.662197	0.430795
cg21776583		0.144192	0.574746	0.430554
cg08379987	C13orf26	0.271848	0.702038	0.43019
cg08535928	LOC149134	0.115132	0.545118	0.429986
cg13096007	SOD3	0.272576	0.701868	0.429293
cg00018128	TBR1	0.104214	0.533423	0.429209
cg06560887	LMO2;LMO2;LMO2	0.0555513	0.484566	0.429014
cg01610231	PITX2;PITX2	0.110855	0.539861	0.429006
cg16470319		0.277565	0.705661	0.428095
cg20250126		0.097011	0.524678	0.427667
cg01076971	PGCP	0.050763	0.478153	0.42739
cg09557556	KCNC1;KCNC1	0.216435	0.643781	0.427346
cg12347429	FLJ22536	0.091962	0.518552	0.42659
cg00085619	EN2	0.140386	0.565942	0.425556
cg17759252	CRTC1;CRTC1	0.290589	0.71586	0.425271
cg07210840		0.203234	0.628003	0.424769
cg11935153		0.143014	0.567711	0.424698
cg03348397	RGS20	0.239408	0.663925	0.424517
cg10143811	LMO3;LMO3	0.293469	0.717785	0.424315
cg02594410		0.0688247	0.492204	0.423379
cg25771013	MIR148A	0.243	0.666143	0.423143
cg08893839		0.154461	0.577558	0.423097
cg01586116	NCKAP5;NCKAP5;NCKAP5;NCKAP5	0.250414	0.673473	0.423059
cg15555932	AP1M2;AP1M2	0.164629	0.58739	0.422761
cg04392082	SORBS2;SORBS2;SORBS2;SORBS2;SORBS2;SORBS2;SORBS2	0.239499	0.662092	0.422594
cg18267049		0.103828	0.526103	0.422275
cg24399924	ATOH8	0.213855	0.635961	0.422106
cg02621130		0.0633302	0.485434	0.422104
cg16489610	CPA2	0.149713	0.571662	0.421949
cg18559739	CDYL	0.229413	0.651338	0.421925
cg18249634	TRIM71	0.121101	0.542772	0.421671
cg25033364	KCNC1;KCNC1	0.204595	0.626177	0.421582
cg23741863	PGCP	0.0591175	0.480085	0.420968
cg04387240	LOC441177;C6orf176;C6orf176	0.154714	0.575681	0.420967
cg11828621		0.128273	0.549	0.420726
cg20803293	GSTM5	0.18084	0.601238	0.420397
cg22387369	ALPK3	0.174599	0.594525	0.419926
cg05347898	KAAG1;KAAG1;DCDC2	0.140364	0.56018	0.419817
cg07489502	PCDHGA4;PCDHGA11;PCDHGA11;PCDHGA9;PCDHGA1;PCDHGB1;PCDHGB6;PCDHGA12;PCDHGB3;PCDHGB7;PCDHGA6;PCDHGA8;PCDHGA10;PCDHGA12;PCDHGA5;PCDHGB4;PCDHGA3;PCDHGA2;PCDHGA7;PCDHGB2;PCDHGB5	0.143885	0.563235	0.419351
cg02466830		0.12579	0.544572	0.418782
cg04986616	C11orf95	0.209483	0.627703	0.41822
cg04078410		0.195115	0.613273	0.418158
cg09915444	C2CD4A;C2CD4A	0.113558	0.531549	0.417992
cg01414185	HOXD4	0.0741549	0.49196	0.417805
cg21618333	C2CD4A	0.0960136	0.51372	0.417706
cg00740813	PAMR1;PAMR1;PAMR1;PAMR1	0.117823	0.535338	0.417515
cg09657173		0.0998819	0.517374	0.417492
cg17983632		0.286724	0.704167	0.417443
cg08204023	GDNF;GDNF;GDNF	0.166239	0.583495	0.417256
cg12180270		0.104028	0.521217	0.417189
cg10055501	PITX2;PITX2;PITX2	0.164849	0.581998	0.41715
cg11536940	PGCP	0.259966	0.676865	0.416899
cg00325866	C2CD4A	0.0901633	0.506898	0.416734
cg08781325		0.0992412	0.515956	0.416715
cg14931854		0.12228	0.538297	0.416017
cg22167515		0.070717	0.486662	0.415945
cg10159630	HOXD3	0.0561777	0.471949	0.415772
cg14481454		0.154912	0.570629	0.415717
cg01330096		0.190871	0.606187	0.415316
cg09572195		0.0903862	0.505292	0.414906
cg03352106	KCNJ8	0.185211	0.599758	0.414547
cg21497990	EN2	0.257077	0.671135	0.414058
cg21322654	SLC26A4;LOC286002	0.24301	0.657053	0.414042
cg18691800	RBM24;RBM24	0.0586059	0.472092	0.413486
cg00459232	CD9	0.152395	0.564979	0.412585
cg13509517	TMEM215	0.0974692	0.509784	0.412315
cg04156293	ACHE;ACHE	0.144737	0.556588	0.41185
cg15822982	LGI1;LGI1	0.164739	0.576269	0.41153
cg17507671	PITX2;PITX2;PITX2	0.0955146	0.506442	0.410928
cg07037371		0.0571384	0.467157	0.410018
cg21186708		0.204352	0.614211	0.409859
cg00297721		0.206589	0.616236	0.409647
cg27627209	CPA2	0.196272	0.605855	0.409583
cg17344516		0.0659861	0.47522	0.409234
cg14934253		0.157979	0.566911	0.408933
cg04610718	ASCL1	0.310303	0.719152	0.408849
cg27527630	WIPF3	0.342807	0.751383	0.408576
cg03679755		0.0842345	0.49228	0.408045
cg11573566		0.298188	0.705989	0.407801
cg24025550		0.245862	0.652908	0.407046
cg17121747	MFSD7	0.159667	0.566685	0.407018
cg25734842		0.256086	0.663092	0.407006
cg24368031	MRC2	0.171576	0.57841	0.406834
cg13614409	C13orf26	0.347596	0.754238	0.406642
cg02718825		0.290541	0.697078	0.406536
cg10682957		0.356306	0.76283	0.406524
cg26871372		0.107972	0.514171	0.406199
cg13473120	LHX2	0.124246	0.529507	0.405261
cg03615269	TRPS1	0.0990867	0.504348	0.405261
cg13528344	GJB2	0.249899	0.655121	0.405222
cg09651522		0.275706	0.68079	0.405084
cg06633066		0.0963777	0.501449	0.405071
cg02283366		0.16819	0.572847	0.404657
cg18866529	C2CD4A	0.105816	0.510325	0.404509
cg06005891	FOXF2	0.20101	0.605514	0.404504
cg04178787		0.0907582	0.494528	0.40377
cg03596280	GAD2;GAD2	0.220002	0.623177	0.403175
cg18596381	LDLR	0.082113	0.485272	0.403159
cg03714619		0.100931	0.503792	0.402861
cg04213841		0.340922	0.743386	0.402464
cg00164949	C1QL1	0.199343	0.601798	0.402455
cg19479609		0.195541	0.597767	0.402225
cg27406975		0.0902652	0.492451	0.402186
cg12489809		0.249935	0.652045	0.402109
cg26117023	LOXL3;DOK1	0.0534902	0.455575	0.402084
cg06856720	RIN2;RIN2	0.219008	0.621016	0.402008
cg10112391	DPP4	0.100774	0.502542	0.401768
cg18725867	GDNF;GDNF;GDNF	0.0754004	0.476863	0.401463
cg18786873	ALX3	0.0875401	0.488967	0.401426
cg13534901	AHR	0.227478	0.628776	0.401298
cg10137231	REC8;REC8	0.172424	0.573587	0.401163
cg27635267	PAMR1;PAMR1	0.14676	0.547918	0.401158
cg07455790		0.208503	0.609505	0.401002
cg17618327	MAD1L1;MAD1L1;MAD1L1	0.134729	0.535655	0.400926
cg05583831		0.119785	0.520413	0.400629
cg10708761	TMEM178;TMEM178	0.194661	0.595243	0.400582
cg05037725		0.13716	0.537453	0.400292
cg10207553	SPG21;SPG21;SPG21	0.181515	0.58173	0.400215
cg01551350		0.181374	0.581419	0.400045
cg00076195		0.123678	0.523716	0.400038
cg27454883		0.0648217	0.464623	0.399801
cg06545143	LOC441177;C6orf176;C6orf176	0.0970666	0.496179	0.399112
cg00167841		0.14054	0.539559	0.39902
cg09868780	LVRN	0.115206	0.514047	0.398841
cg14075221	ZNF238	0.158119	0.556957	0.398838
cg12109823		0.14645	0.545193	0.398743
cg19422030	NMU	0.20381	0.602305	0.398495
cg04838832	ADAMTS14;ADAMTS14	0.102956	0.501114	0.398158
cg07091412	CAMK2N1	0.105723	0.503867	0.398143
cg13304350		0.248132	0.64613	0.397998
cg20219329	MYOM2	0.253004	0.650955	0.397951
cg07333715	ASCL2	0.209298	0.607223	0.397925
cg01924596	PDZD2	0.0972995	0.495122	0.397822
cg13634242		0.147791	0.545383	0.397593
cg17312492	GREM1	0.206358	0.603888	0.39753
cg24945462	LOC642852	0.304628	0.702116	0.397488
cg15902390	MEIS2;MEIS2;MEIS2;MEIS2;MEIS2;MEIS2;MEIS2	0.246941	0.644233	0.397293
cg01181415	LMO3;LMO3	0.266981	0.664062	0.397081
cg07423205	GDNF;GDNF;GDNF	0.134179	0.53123	0.39705
cg20731469	NR2E1	0.257029	0.653186	0.396157
cg26388816	B4GALNT3	0.197014	0.59301	0.395996
cg14195684	STAU2;STAU2;STAU2;STAU2;STAU2;STAU2;STAU2	0.103938	0.499823	0.395885
cg24700222	COL24A1	0.0985879	0.494025	0.395437
cg00628697	DSCR3	0.135828	0.530892	0.395064
cg22975695		0.0686623	0.463559	0.394897
cg14189571	ZFP42;ZFP42	0.304576	0.699452	0.394876
cg24315421		0.213895	0.608678	0.394783
cg04255230	LBX2	0.299489	0.694054	0.394565
cg04761722	GRIN2A;GRIN2A;GRIN2A	0.076591	0.47115	0.394559
cg07089056		0.226639	0.621091	0.394452
cg26817546		0.250109	0.643394	0.393285
cg02099878		0.205378	0.598609	0.393231
cg21359747	ALDH1A3	0.113269	0.506453	0.393184
cg27577907	PEAR1	0.230101	0.622775	0.392675
cg00348579		0.122146	0.514616	0.392471
cg18449021	EFNA5	0.265031	0.657448	0.392418
cg14752838	FGL2;CCDC146	0.180209	0.572581	0.392372
cg09645574		0.171032	0.563243	0.392211
cg08567279	LECT1;LECT1	0.0621047	0.454079	0.391975
cg14578087	FIBCD1;FIBCD1	0.417531	0.809222	0.391691
cg27661846		0.207798	0.599307	0.391509
cg19604907		0.157148	0.54863	0.391482
cg11680055	GSTM1;GSTM1	0.149949	0.541192	0.391242
cg18185958		0.189438	0.580662	0.391225
cg02242344		0.187046	0.578053	0.391007
cg16821992	TRPS1	0.112556	0.503502	0.390946
cg14542839	PAMR1;PAMR1	0.203503	0.594348	0.390845
cg09526758	LMO3;LMO3	0.26311	0.653864	0.390755
cg21654383		0.0662853	0.456727	0.390442
cg18735956		0.322662	0.712967	0.390306
cg12589143	HCG4P6	0.235462	0.625557	0.390096
cg22855933		0.339294	0.728979	0.389685
cg09809276	COL19A1;COL19A1	0.0295358	0.419063	0.389527
cg00333528	GABRR1;GABRR1	0.300796	0.690206	0.38941
cg17583077	NRCAM;NRCAM	0.192953	0.582328	0.389375
cg16945312	FOXF2	0.285418	0.67461	0.389191
cg14071612	EPB41L4B;EPB41L4B	0.213285	0.602126	0.388841
cg23695707	GSC	0.0962351	0.485052	0.388817
cg00347563	GIPC2;GIPC2	0.0914668	0.480225	0.388759
cg24506221	GSTM1;GSTM1	0.1203	0.508597	0.388297
cg25915539	ANK2;ANK2;ANK2	0.189238	0.57751	0.388272
cg20961591	SPINT2;SPINT2	0.0731449	0.461412	0.388267
cg06799422	MGA;MGA	0.135243	0.5234	0.388156
cg20308679	FRZB;FRZB	0.111581	0.49972	0.388139
cg13572309	LMO3;LMO3	0.138105	0.526237	0.388132
cg24324815	C10orf114	0.197187	0.585189	0.388001
cg19320820	AFF1;AFF1	0.216515	0.604504	0.387989
cg00963378	GJA3	0.241326	0.629235	0.387909
cg21120678	RAB19;RAB19	0.19215	0.580052	0.387903
cg09323727		0.140595	0.528351	0.387755
cg25622154		0.250066	0.637609	0.387543
cg15315056		0.276673	0.664093	0.38742
cg14527456		0.0857226	0.472776	0.387053
cg11944462		0.426624	0.813606	0.386983
cg00486352	NKX1-2	0.172615	0.559593	0.386978
cg11019430		0.304987	0.691889	0.386902
cg00193963	WIPF3	0.117477	0.504299	0.386822
cg19756790		0.103589	0.490293	0.386704
cg17538572	CYP26A1;CYP26A1	0.0504457	0.437097	0.386651
cg08241939		0.353224	0.739628	0.386403
cg02715592	NCKAP5;NCKAP5;NCKAP5;NCKAP5	0.0894222	0.475804	0.386381
cg22066180		0.122167	0.508376	0.386209
cg21635870	GRIK2;GRIK2;GRIK2;GRIK2;GRIK2;GRIK2	0.235191	0.620989	0.385798
cg08519905	CD9	0.231134	0.616709	0.385574
cg02872545		0.223268	0.608519	0.385251
cg01185682	HLF	0.0617682	0.446894	0.385126
cg03546360	DHRS3	0.234433	0.619501	0.385068
cg20056542	ONECUT1	0.0903264	0.475182	0.384856
cg26700716	FRZB	0.243299	0.627954	0.384654
cg02712036	RAB27A	0.20334	0.587696	0.384356
cg26777729	SGEF	0.100583	0.484895	0.384312
cg14632140	LMO3;LMO3	0.169891	0.554138	0.384247
cg15134801	ELOVL7;ELOVL7	0.194434	0.578483	0.384049
cg24508143	NMU	0.177433	0.561278	0.383846
cg09384411		0.141917	0.525589	0.383672
cg16400631		0.253543	0.636637	0.383094
cg13899718	LASS2;LASS2	0.270998	0.654087	0.383089
cg15161959		0.279119	0.662149	0.383029
cg03853208	MIR148A	0.284534	0.667252	0.382718
cg18501555	PITX2;PITX2	0.141458	0.524088	0.38263
cg08690634		0.201609	0.583971	0.382362
cg08126211	KAAG1;DCDC2;KAAG1	0.284816	0.66713	0.382313
cg24146685	MOGAT3	0.0739942	0.455999	0.382005
cg18179075	CPA2	0.188464	0.570468	0.382004
cg15642759		0.156904	0.538821	0.381917
cg08124446		0.21486	0.596336	0.381476
cg15124303	SLC9A3	0.161882	0.543243	0.381361
cg12858902	GSTM5	0.172954	0.554248	0.381294
cg01003803	FGF20;FGF20	0.131797	0.513015	0.381218
cg16530177	F13A1	0.195703	0.576433	0.38073
cg07333545		0.341675	0.722108	0.380433
cg24053165		0.204353	0.584737	0.380384
cg06437396		0.216084	0.596279	0.380195
cg15932013	FLJ22536	0.0638958	0.443908	0.380012
cg10219157	ZFYVE28	0.180033	0.559822	0.379789
cg07881405	IRX1	0.0882782	0.467787	0.379509
cg09978353	SLC9A3R1	0.423439	0.802842	0.379404
cg20683765	GDNF;GDNF;GDNF	0.204229	0.583368	0.37914
cg12034943	CRTC1;CRTC1	0.15231	0.531095	0.378785
cg20403557	LVRN	0.102557	0.481309	0.378752
cg08886973	LOC441177;C6orf176;C6orf176	0.0609255	0.43938	0.378454
cg00982919	LHX2	0.207306	0.585592	0.378286
cg11178148		0.162974	0.541095	0.37812
cg19808620	S100A5	0.241074	0.618918	0.377844
cg03729251	LRBA	0.368755	0.746264	0.377509
cg15022039		0.155035	0.532301	0.377266
cg08718490	SPATA18	0.0901803	0.467234	0.377054
cg01558923	TGFB2;TGFB2	0.207775	0.584804	0.377029
cg18413131	NUDT16P;NUDT16P	0.0441526	0.42111	0.376958
cg14776321	NCRNA00202	0.200044	0.5766	0.376555
cg07614018	CRTC1;CRTC1	0.121086	0.497507	0.376421
cg26635219	CFTR	0.152387	0.52859	0.376203
cg16424078		0.210458	0.586488	0.376029
cg09933190		0.148971	0.524945	0.375975
cg19634213	PTEN;KILLIN	0.033182	0.408956	0.375774
cg13924715		0.300079	0.67541	0.375331
cg27663938	C12orf42;C12orf42	0.224333	0.599476	0.375143
cg11122944	GAS7;GAS7;GAS7	0.252957	0.628084	0.375128
cg18687675	GSC	0.134723	0.50979	0.375067
cg01344452	DGKE	0.174741	0.549609	0.374868
cg19909239	PITX2;PITX2	0.15449	0.529194	0.374705
cg06200048	COL19A1;COL19A1	0.0687657	0.443356	0.37459
cg11104088	TAF3	0.195895	0.570334	0.374439
cg19294311	C2CD4A	0.296784	0.671211	0.374427
cg09341793	ASB2	0.19639	0.570747	0.374358
cg01914153		0.198203	0.572353	0.37415
cg09887867		0.119997	0.494121	0.374124
cg21398794	PRRT1	0.0915179	0.465594	0.374076
cg03475285	RGS20	0.250969	0.625023	0.374054
cg07891271	CHSY1	0.267564	0.641336	0.373771
cg00107970		0.284155	0.657834	0.373679
cg13682095	TSPAN4;TSPAN4;TSPAN4;TSPAN4;TSPAN4;TSPAN4;TSPAN4	0.0357603	0.409417	0.373656
cg27652350	ALDH1A3	0.232787	0.60633	0.373543
cg27508144	TGFB2;TGFB2	0.133178	0.5067	0.373522
cg12744859	LOC404266;HOXB5;LOC404266;LOC404266;LOC404266	0.179547	0.552767	0.373221
cg23426473	EN2	0.136217	0.50904	0.372823
cg00151922	JAG1	0.0863532	0.459152	0.372799
cg08369368	NSD1;NSD1	0.065474	0.438214	0.37274
cg26106948		0.194657	0.567292	0.372635
cg20786074	EFEMP1;EFEMP1;EFEMP1;EFEMP1	0.206147	0.578653	0.372506
cg11584690		0.231755	0.604233	0.372477
cg07298985	PIWIL2;PIWIL2	0.49887	0.871136	0.372266
cg10293403		0.277646	0.649888	0.372242
cg11102858	ARSG;ARSG	0.0823515	0.454353	0.372002
cg06321883	COL19A1	0.135761	0.507715	0.371954
cg07714812	GMDS	0.406509	0.7782	0.371691
cg07516252	REC8;REC8	0.0821465	0.453484	0.371337
cg19402483		0.268852	0.640051	0.3712
cg06419761		0.0773325	0.44847	0.371137
cg11510586		0.26303	0.634129	0.371099
cg24940967	SLC6A20;SLC6A20	0.3233	0.694309	0.37101
cg07473175	AMIGO2;AMIGO2	0.0728943	0.4439	0.371005
cg23586322	COL14A1	0.178636	0.549547	0.370911
cg00849713		0.137817	0.508692	0.370875
cg10197870		0.201977	0.572832	0.370855
cg13546414		0.21143	0.582146	0.370716
cg16103712	MATN2;MATN2	0.355619	0.726099	0.37048
cg26828664	PRKAR1B;PRKAR1B;PRKAR1B;PRKAR1B;PRKAR1B;PRKAR1B	0.357031	0.727412	0.370381
cg19735590		0.093314	0.463604	0.37029
cg16473141	REC8;REC8;REC8;REC8	0.247903	0.618077	0.370174
cg08966889	TRAM2	0.328666	0.698718	0.370052
cg19531130	KIAA1377;ANGPTL5	0.164978	0.534967	0.369989
cg14663264		0.325722	0.695684	0.369962
cg15258447		0.352802	0.722726	0.369923
cg03521696	HLA-G	0.236033	0.605746	0.369713
cg24155129		0.136097	0.505751	0.369654
cg18331855		0.211871	0.581506	0.369636
cg25711779	EFEMP1;EFEMP1;EFEMP1	0.247297	0.616927	0.36963
cg11817961		0.210046	0.579523	0.369477
cg09035882	ZFP64	0.202664	0.572014	0.36935
cg25406989	FBN1	0.322819	0.691892	0.369073
cg15949044	PCDHGA4;PCDHGC3;PCDHGA12;PCDHGA11;PCDHGA11;PCDHGA9;PCDHGA1;PCDHGB1;PCDHGC4;PCDHGB6;PCDHGB3;PCDHGC4;PCDHGB7;PCDHGA6;PCDHGA8;PCDHGA10;PCDHGA5;PCDHGB4;PCDHGA3;PCDHGA2;PCDHGA7;PCDHGB2;PCDHGB5;PCDHGC3	0.206923	0.575568	0.368645
cg15335418	GJB2	0.234549	0.603193	0.368644
cg17759224		0.348507	0.717003	0.368495
cg03764259		0.0519162	0.420388	0.368472
cg19107469		0.20772	0.576122	0.368402
cg10916429	ZNF609	0.143532	0.511912	0.36838
cg10526374	ASCL2	0.0562524	0.424442	0.36819
cg27140058	BANK1;BANK1	0.093265	0.461246	0.367981
cg15128226	FGF2	0.258099	0.626061	0.367962
cg10759602	FOXF2	0.164999	0.532926	0.367927
cg12702981	NR1I2;NR1I2;NR1I2	0.136191	0.504105	0.367914
cg23993463	TRPM8	0.269874	0.637729	0.367855
cg08380556		0.127213	0.494961	0.367748
cg15686334	TOX	0.167643	0.535095	0.367452
cg08076266	TMEM37	0.128915	0.496197	0.367282
cg27662832	MAP2;MAP2;MAP2;MAP2	0.247648	0.614919	0.367271
cg05986933	HAAO	0.165931	0.533152	0.367221
cg23181580		0.210286	0.577429	0.367143
cg26834680		0.152066	0.519207	0.367141
cg06702880		0.317442	0.684344	0.366902
cg17642369		0.35263	0.719313	0.366683
cg11962640	CAPZB	0.337622	0.704211	0.366589
cg02973171	FAM181B	0.162594	0.529144	0.36655
cg06820621		0.24161	0.607735	0.366125
cg07013148		0.410857	0.776933	0.366076
cg07475885	C2orf89	0.068948	0.434764	0.365816
cg22914729	PITX2;PITX2;PITX2	0.150418	0.516227	0.365809
cg16126286	SDCCAG8	0.188085	0.553787	0.365702
cg11433622	MEIS1	0.100278	0.465861	0.365583
cg09980477	ARSG;ARSG	0.0726786	0.43826	0.365581
cg13303069	TCF7L1	0.214139	0.57951	0.36537
cg03456213	C9orf3	0.194403	0.559663	0.36526
cg22262757		0.302139	0.667265	0.365126
cg04996195	ABCB4;ABCB4;ABCB4	0.277079	0.641953	0.364874
cg14727987		0.207589	0.572323	0.364734
cg16281276	CYB5R2	0.0546972	0.419405	0.364708
cg14022057	DPP4	0.171314	0.535771	0.364458
cg25071651	DDIT4L	0.175366	0.539739	0.364373
cg27074174	GRIK2;GRIK2;GRIK2	0.261059	0.625416	0.364358
cg23891273	MYBPC1;MYBPC1;MYBPC1;MYBPC1	0.0860488	0.450402	0.364353
cg15613420	H2AFY;H2AFY;H2AFY;H2AFY	0.110553	0.474839	0.364285
cg17082661	FRAS1;FRAS1	0.188126	0.552279	0.364153
cg26708220	MEIS2;MEIS2;MEIS2;MEIS2;MEIS2;MEIS2;MEIS2	0.247572	0.611352	0.36378
cg06710082	HCG9	0.231347	0.595111	0.363764
cg19414598	DMC1	0.176963	0.540584	0.363621
cg00641409	FLJ22536	0.1566	0.520086	0.363485
cg13053653	HOXD3	0.160242	0.523453	0.363211
cg12134633	SCG5;SCG5	0.243695	0.606881	0.363186
cg07318983		0.310697	0.673876	0.363179
cg13469595		0.292234	0.654909	0.362674
cg08071609	FAM162B	0.138988	0.50155	0.362563
cg01357135	PPM1L	0.232377	0.594827	0.36245
cg26289436	CD37;CD37	0.413763	0.776194	0.362431
cg02279224	PLAGL1;PLAGL1	0.173445	0.535791	0.362346
cg01678084	SMAD6;SMAD6;SMAD6	0.328184	0.690362	0.362178
cg23991636	IGF2BP3	0.226138	0.588297	0.362159
cg08535474		0.355795	0.717948	0.362153
cg18393747	CLDN10;CLDN10;CLDN10	0.129017	0.491036	0.362019
cg17246140	HAAO	0.100129	0.461698	0.361569
cg02946204		0.25723	0.618736	0.361506
cg23325963		0.129772	0.491064	0.361292
cg04021592		0.170943	0.532195	0.361252
cg02207496	DGCR6	0.0759763	0.437079	0.361102
cg25926515	TET1	0.224548	0.585648	0.3611
cg12806613		0.287014	0.648041	0.361027
cg05311410	HOXA11AS;HOXA11	0.0561488	0.417122	0.360973
cg17543488		0.174066	0.534928	0.360862
cg04498349	GRIN2A;GRIN2A;GRIN2A	0.207797	0.568572	0.360775
cg05913906		0.0653904	0.426129	0.360738
cg07014438		0.119954	0.480537	0.360583
cg23762633	ODC1	0.14104	0.501599	0.36056
cg22445940	STX16;STX16;STX16;STX16	0.178052	0.538499	0.360447
cg23058998		0.301854	0.662292	0.360438
cg23051046		0.213079	0.573458	0.360378
cg27084903	PTEN;KILLIN	0.0507299	0.410493	0.359763
cg09476130	CCDC19	0.275716	0.635453	0.359737
cg07184013	MIR148A	0.197498	0.557167	0.359669
cg08018585	SIAH3	0.114954	0.47458	0.359627
cg24530460		0.167494	0.527089	0.359595
cg00254681	PRRT1	0.27803	0.63742	0.35939
cg09025324	DSE;DSE	0.116993	0.476234	0.359242
cg16683160	LOC339524	0.368017	0.727159	0.359143
cg02578944	NKAPL	0.359987	0.718878	0.358891
cg06622151	SIX3	0.0722222	0.431041	0.358819
cg06133205		0.369626	0.728432	0.358806
cg06254440	LHX2	0.130583	0.489294	0.35871
cg00859352	TNIK;TNIK;TNIK;TNIK;TNIK;TNIK;TNIK;TNIK;TNIK	0.158112	0.516709	0.358597
cg06213964	FLJ22536	0.0780011	0.436574	0.358573
cg13906377		0.297755	0.656196	0.358441
cg17981058		0.249112	0.607527	0.358415
cg20895877	PRIMA1	0.141808	0.500201	0.358393
cg27316798	ANKH	0.202958	0.561297	0.358339
cg13295238	EBF1	0.190792	0.549097	0.358305
cg23076537		0.273715	0.631952	0.358237
cg06563300	SLC17A8;SLC17A8	0.263066	0.621252	0.358186
cg15786205	NR2E1	0.384538	0.742681	0.358143
cg10621576		0.243002	0.600958	0.357956
cg12613632	CNN3	0.417517	0.775458	0.357941
cg07585069	PROCA1	0.388508	0.746365	0.357857
cg07394299		0.0898604	0.447597	0.357737
cg03714531		0.213265	0.570965	0.357699
cg08217163		0.188557	0.545989	0.357431
cg01228636	PTEN;KILLIN	0.0837416	0.441143	0.357401
cg12989851		0.140056	0.497386	0.35733
cg02503981		0.121509	0.478807	0.357298
cg15511801		0.298365	0.655637	0.357272
cg18235000	PNMA2	0.152619	0.509887	0.357268
cg25216634	RPH3AL	0.262967	0.620198	0.357231
cg08817483		0.189486	0.546717	0.357231
cg04066019	RFTN1	0.071435	0.428461	0.357026
cg16566400	THY1;THY1	0.097446	0.454394	0.356948
cg13640200	AMIGO2;AMIGO2	0.071592	0.428394	0.356802
cg03569277		0.251208	0.608006	0.356798
cg17495087		0.24905	0.605704	0.356654
cg12242086	EN2	0.294182	0.650776	0.356594
cg16461538	PDE8B;PDE8B;PDE8B;PDE8B;PDE8B	0.228426	0.584918	0.356492
cg03485669	DLC1	0.280976	0.637383	0.356407
cg14308479	ASCL2	0.0693695	0.425664	0.356294
cg21189438	C9orf122	0.0441611	0.400272	0.35611
cg13583895		0.208825	0.564813	0.355988
cg06422471	SHANK3	0.325496	0.681461	0.355966
cg19320476	FAM181B	0.0875915	0.443468	0.355877
cg17293936	DGKG;DGKG;DGKG	0.0652626	0.420864	0.355601
cg12573318	COL4A2	0.279625	0.635048	0.355423
cg21751684	LOC254559	0.136671	0.492052	0.355381
cg03340119	LOC149134	0.086424	0.441653	0.355229
cg12297590	ZDHHC14;ZDHHC14	0.333372	0.688581	0.355209
cg00876273	HHEX	0.237248	0.592369	0.35512
cg02749735	DGKG;DGKG;DGKG	0.243487	0.598488	0.355002
cg20041088		0.345292	0.700077	0.354785
cg19807361		0.116235	0.470982	0.354748
cg21160842	RCN1	0.382166	0.736778	0.354613
cg02480199		0.276148	0.630681	0.354533
cg18144593		0.302675	0.657173	0.354498
cg27271486	DKFZP434H168;GNAO1;GNAO1	0.0852871	0.439716	0.354428
cg19585103	SKAP1;SKAP1;SKAP1;SKAP1	0.177905	0.532099	0.354193
cg23106912	MCOLN2	0.219307	0.573293	0.353987
cg18430555		0.132756	0.486728	0.353972
cg24682036	DSG2	0.24442	0.598382	0.353962
cg15705813		0.447097	0.801039	0.353942
cg03120475	FAM171A1	0.214669	0.568412	0.353743
cg08382926		0.242268	0.595924	0.353656
cg25134328		0.183344	0.536877	0.353533
cg09563216	C1orf51;C1orf51	0.235064	0.588447	0.353383
cg17375249		0.167729	0.52108	0.353351
cg26316946	GRIK2;GRIK2;GRIK2;GRIK2;GRIK2;GRIK2	0.286753	0.639544	0.352791
cg07679948	DGKA;DGKA;DGKA;DGKA	0.392426	0.745214	0.352787
cg20100147		0.125073	0.477859	0.352786
cg14881470	CLYBL	0.184012	0.536757	0.352745
cg03593578		0.21924	0.571961	0.35272
cg08055087	RREB1;RREB1;RREB1;RREB1	0.254315	0.60699	0.352676
cg15235798		0.223596	0.576147	0.352551
cg23552977	NDRG2;NDRG2;NDRG2;NDRG2;NDRG2;NDRG2;NDRG2;NDRG2	0.297892	0.650321	0.352429
cg04623837	HCG9	0.188692	0.541004	0.352312
cg20322093	OTOP3	0.288961	0.641163	0.352202
cg07804276	CRYBA2;CRYBA2;CRYBA2	0.22231	0.574427	0.352117
cg16404065		0.163687	0.515625	0.351938
cg03590237	TRAM2	0.209032	0.560794	0.351762
cg07341290		0.275251	0.626972	0.351721
cg17236709	THY1;THY1	0.101592	0.453262	0.35167
cg02892286		0.0689252	0.420585	0.351659
cg18375441	FGF2	0.163349	0.514991	0.351642
cg24398061		0.144168	0.495731	0.351563
cg24155429	DGKG;DGKG;DGKG	0.152515	0.503788	0.351274
cg07822469		0.132514	0.483771	0.351256
cg03037761	FZD4	0.437879	0.789115	0.351235
cg10813544		0.0652254	0.416439	0.351214
cg20504791	FOXA2;FOXA2	0.166514	0.517393	0.350879
cg04360793	ELTD1;ELTD1	0.137577	0.48842	0.350843
cg27657333		0.141342	0.492013	0.350671
cg11511795		0.18117	0.531816	0.350645
cg26035105	INHBB	0.258567	0.609207	0.350639
cg03780561	GPRC5B	0.0728159	0.423329	0.350513
cg00584840		0.36561	0.71607	0.35046
cg18380783	DSCR3	0.191797	0.542151	0.350354
cg17697633	TFAP2A	0.105263	0.455324	0.350062
cg00638945	PTCH1;PTCH1;PTCH1;PTCH1;PTCH1;PTCH1;PTCH1	0.37374	0.723606	0.349866
cg16312002		0.22556	0.575264	0.349704
cg24395452	SPATA18	0.166325	0.516028	0.349703
cg09061684		0.330454	0.679951	0.349498
cg25351606		0.29712	0.646225	0.349104
cg23279117		0.124139	0.47322	0.34908
cg09533178	PPP1R12C	0.385946	0.734992	0.349046
cg12053155	EFNB2	0.18498	0.533998	0.349017
cg01609275		0.145289	0.494114	0.348826
cg14215702	EN2	0.0877596	0.436541	0.348781
cg03848675	FOXF2	0.190401	0.539156	0.348756
cg09753657	CCDC19	0.316661	0.665279	0.348618
cg09854515	PITX2;PITX2	0.237539	0.586138	0.3486
cg23244913	HCG9	0.236136	0.58466	0.348524
cg12858577	SEPT9;SEPT9;SEPT9;SEPT9;SEPT9	0.344706	0.693169	0.348463
cg06396724	SIX4	0.169839	0.518279	0.34844
cg06341957		0.164242	0.512605	0.348363
cg10477592		0.373029	0.721336	0.348306
cg02343503	CD14;CD14	0.113744	0.461863	0.348119
cg26051413	ASCL2	0.379605	0.727659	0.348054
cg02247178	C13orf26	0.4375	0.785375	0.347875
cg00682734		0.256087	0.603787	0.3477
cg26584619	CRTC1;CRTC1	0.0756549	0.423307	0.347652
cg22319016	FZD4	0.488652	0.836206	0.347554
cg02466815	HOXD1	0.169055	0.516381	0.347325
cg06334307	MYO7A;MYO7A;MYO7A;MYO7A;MYO7A;MYO7A	0.240058	0.587239	0.347181
cg04246763	LOC339524	0.388682	0.735836	0.347155
cg23095743	PITX3	0.149696	0.496672	0.346976
cg02683197		0.20261	0.549582	0.346972
cg05618426	EDNRA;EDNRA;EDNRA	0.343525	0.690477	0.346952
cg26212328	SLC38A2	0.213628	0.560171	0.346543
cg01554963	NXN	0.211752	0.558222	0.346471
cg08924321		0.430324	0.776479	0.346154
cg03431846	REC8;REC8	0.100367	0.446343	0.345975
cg02423318		0.288057	0.633736	0.345679
cg11287055	DSCR3	0.155523	0.501133	0.34561
cg00031973		0.34945	0.694957	0.345507
cg12269972		0.394414	0.739714	0.345301
cg03640756	PCDHGA4;PCDHGC3;PCDHGA12;PCDHGA11;PCDHGA11;PCDHGA9;PCDHGA1;PCDHGB1;PCDHGC4;PCDHGB6;PCDHGB3;PCDHGC4;PCDHGB7;PCDHGA6;PCDHGA8;PCDHGA10;PCDHGA5;PCDHGB4;PCDHGA3;PCDHGA2;PCDHGA7;PCDHGB2;PCDHGB5;PCDHGC3	0.146166	0.491342	0.345175
cg18358723	LOC645323	0.196153	0.541293	0.34514
cg15016701	PPM1H	0.26777	0.612875	0.345105
cg21878149	HLX	0.202707	0.547769	0.345062
cg03581459	PACS2;PACS2	0.12144	0.466401	0.344961
cg13150171	CITED4;CITED4	0.103935	0.44874	0.344805
cg14792548	SMG6;SMG6	0.45737	0.802163	0.344793
cg08066673	GNG2	0.440818	0.785577	0.344759
cg18094907	LHX2	0.143877	0.488618	0.34474
cg05588015		0.157967	0.502692	0.344725
cg25324047		0.130326	0.475032	0.344706
cg17632299	LECT1;LECT1	0.0729054	0.417576	0.34467
cg06786153	TBC1D2B;TBC1D2B	0.165867	0.510505	0.344638
cg01856525		0.14613	0.490687	0.344556
cg13975098	RGS10	0.254698	0.599253	0.344555
cg15617155		0.28439	0.628851	0.344461
cg02383154	HLF	0.0461056	0.390509	0.344403
cg12426748		0.158182	0.50253	0.344348
cg05030680	PITX2;PITX2;PITX2	0.0674632	0.411798	0.344335
cg25095032	DDAH2	0.477271	0.82159	0.34432
cg04635642	SNX29	0.391401	0.735715	0.344314
cg09038971	CHST11	0.474619	0.818896	0.344277
cg16555856	TIGD3	0.200629	0.544744	0.344115
cg06657050	ONECUT1	0.179117	0.52321	0.344093
cg24347994		0.233965	0.577965	0.344
cg00532411	CHD5	0.245543	0.589334	0.343791
cg18241962	SEPT9;SEPT9;SEPT9;SEPT9;SEPT9	0.139054	0.482756	0.343702
cg21212139		0.135625	0.479286	0.343661
cg15780540	CRYBA2;CRYBA2;CRYBA2	0.251478	0.595073	0.343596
cg05852231	ACTC1	0.0848766	0.428277	0.343401
cg19568591	FRZB	0.0884063	0.431504	0.343098
cg00482162	SH3RF3	0.337311	0.680341	0.343029
cg13708995		0.255459	0.59843	0.34297
cg18542056	KLK10;KLK10;KLK10;KLK10	0.169028	0.511935	0.342907
cg03113867		0.312341	0.655167	0.342826
cg20001829	TMEM25;TMEM25;TMEM25;TMEM25;TMEM25;TMEM25	0.114482	0.457263	0.342781
cg13924809		0.136879	0.479657	0.342778
cg03118626	KLK10;KLK10;KLK10;KLK10	0.111687	0.454404	0.342717
cg11900861	FLJ22536	0.107999	0.450632	0.342633
cg25717844	GAL3ST4	0.158779	0.501279	0.3425
cg16306115	KAAG1;KAAG1;DCDC2	0.160118	0.502368	0.34225
cg11400953	HPSE2;HPSE2;HPSE2;HPSE2	0.0912554	0.433479	0.342223
cg00574958	CPT1A;CPT1A	0.257204	0.599372	0.342168
cg09284275	MYH11;MYH11;MYH11;MYH11	0.383552	0.725642	0.34209
cg01403948	KIAA1543;KIAA1543	0.124145	0.466066	0.341921
cg02860602		0.154306	0.496143	0.341837
cg03910767		0.0663475	0.40812	0.341773
cg03051384		0.12346	0.465028	0.341568
cg07241084	TNS3	0.217919	0.559419	0.3415
cg21789181		0.193083	0.534522	0.341439
cg11574975	ADORA3	0.178522	0.519947	0.341425
cg13278353		0.2209	0.562092	0.341192
cg12038696	TFAP2E	0.288542	0.629718	0.341177
cg00043564	EMID2	0.299156	0.640291	0.341135
cg02948476	GSC	0.169577	0.510709	0.341132
cg25587223	GUCY2D	0.109002	0.449781	0.340779
cg11610350		0.0704964	0.411195	0.340699
cg14958663	CD14;CD14	0.203384	0.544045	0.340661
cg26537478	MEIS1	0.239278	0.579834	0.340556
cg06729532		0.268592	0.609108	0.340516
cg12687767	RIN2	0.247551	0.588052	0.340502
cg00684824	COL21A1	0.184108	0.524553	0.340445
cg09984392	SQLE	0.146747	0.487171	0.340424
cg04824711	PTEN;KILLIN	0.117595	0.457917	0.340322
cg13444518		0.220707	0.561028	0.340321
cg21550024	FGF2	0.327816	0.66799	0.340174
cg19858576	LRRC14B	0.163236	0.503362	0.340126
cg18175808		0.243088	0.583076	0.339988
cg09715353	TMEM37	0.287459	0.627361	0.339903
cg21387604	TGFB2;TGFB2	0.211028	0.55093	0.339901
cg03972665	PITX2;PITX2;PITX2	0.130032	0.469828	0.339796
cg08713212		0.0281182	0.367874	0.339756
cg22864244	GSTM5	0.342471	0.68217	0.339699
cg05228359		0.270497	0.610072	0.339575
cg02946294	PLEKHA7	0.295179	0.634716	0.339537
cg06133145	PRIMA1	0.242904	0.582415	0.339511
cg21471580	PIWIL2;PIWIL2;PIWIL2	0.529107	0.868617	0.33951
cg26127345	PTEN;KILLIN	0.0804667	0.41992	0.339453
cg07491676	C15orf27	0.297369	0.63682	0.339451
cg10453019	GALNTL2;GALNTL2	0.25304	0.59244	0.3394
cg07119434		0.21018	0.549362	0.339182
cg04743758	RTN4RL1	0.242221	0.581216	0.338994
cg17534540		0.281859	0.620821	0.338962
cg01392518	T	0.0879503	0.426893	0.338943
cg25712005	ELN;ELN;ELN;ELN;ELN	0.325921	0.664697	0.338775
cg12224508		0.288095	0.626813	0.338718
cg17852326	HLX	0.308444	0.647162	0.338717
cg02294764		0.296111	0.634762	0.338651
cg22268510	PRRT1	0.35656	0.695165	0.338605
cg14014033	PRKAR1B;PRKAR1B;PRKAR1B;PRKAR1B;PRKAR1B;PRKAR1B	0.38565	0.724181	0.338532
cg15254238	TET1	0.25763	0.596063	0.338434
cg24673771		0.178703	0.517101	0.338398
cg25074751	RAPGEF4;LOC91149	0.115242	0.453619	0.338376
cg17889402	NEDD4L;NEDD4L;NEDD4L;NEDD4L;NEDD4L;NEDD4L;NEDD4L;NEDD4L;NEDD4L	0.154047	0.492372	0.338325
cg00073837		0.280921	0.619129	0.338208
cg17900356		0.171967	0.51014	0.338173
cg02510853	PKMYT1;PKMYT1	0.272837	0.610984	0.338147
cg18698884		0.386998	0.725098	0.3381
cg27542767		0.184602	0.522653	0.338052
cg13797425	HSP90AA1;HSP90AA1	0.28463	0.622568	0.337938
cg08371391		0.191654	0.529419	0.337765
cg01577414	NAALAD2	0.168086	0.505845	0.337759
cg10426464	C2CD4B	0.2504	0.58802	0.33762
cg23376821	RUNX2;RUNX2;RUNX2	0.160418	0.49801	0.337593
cg01733176		0.187494	0.524859	0.337365
cg23161999		0.132994	0.470347	0.337353
cg12060422	KAZALD1;KAZALD1	0.39039	0.72768	0.33729
cg26131026		0.314188	0.651336	0.337148
cg02305377		0.073857	0.410768	0.336911
cg09169953	PITX2;PITX2	0.103927	0.440788	0.336861
cg23398076	MEIS1	0.346102	0.682939	0.336837
cg15134033	GRIN2A;GRIN2A;GRIN2A	0.175686	0.512495	0.336809
cg26365925		0.34038	0.677044	0.336665
cg10225865		0.152376	0.488952	0.336576
cg10950028	GSTM1;GSTM1	0.260099	0.596541	0.336442
cg14258623		0.100011	0.436403	0.336391
cg02058624		0.376868	0.713235	0.336367
cg18435832	LOC145663;GATM	0.355495	0.691855	0.33636
cg26630791	HAPLN1	0.379314	0.715644	0.33633
cg23774988	ETS1	0.229454	0.565731	0.336277
cg14563260	LPAR1;LPAR1	0.11008	0.446334	0.336254
cg06061086		0.302249	0.638296	0.336048
cg18759102	PRDM16;PRDM16	0.327762	0.663767	0.336005
cg16286735	ITGB3	0.404387	0.740315	0.335928
cg04203238	PROM1;PROM1	0.120138	0.456054	0.335916
cg02159996	GABRR1;GABRR1	0.380856	0.71674	0.335884
cg09170903	C2CD4B	0.0900875	0.425956	0.335868
cg23619910	AMPD3;AMPD3;AMPD3	0.245007	0.580797	0.33579
cg01163842	GSC	0.0875093	0.423292	0.335783
cg23306063	TYK2	0.389078	0.724775	0.335696
cg24340081	NKAIN3	0.412125	0.747752	0.335627
cg01159515	SLC12A2	0.0678071	0.403396	0.335589
cg04846232	OLFM3	0.298551	0.634132	0.335581
cg06433023	NR2E1	0.339585	0.674945	0.335359
cg18471993		0.26708	0.602412	0.335332
cg17443359		0.277272	0.612549	0.335276
cg12121643	DGKG;DGKG;DGKG	0.186629	0.521833	0.335203
cg17466857	HOXA11AS;HOXA11	0.0730933	0.408275	0.335181
cg01861913	PTPRG	0.215349	0.550492	0.335143
cg17957640	MYO7A;MYO7A;MYO7A	0.247522	0.582656	0.335135
cg10851413	SFRP5	0.322969	0.658083	0.335114
cg00828762	DKK4	0.230433	0.565474	0.335041
cg16236851		0.201152	0.536108	0.334956
cg13298199		0.206174	0.540921	0.334747
cg18240331	TFAP2A	0.0464161	0.381095	0.334679
cg15473186	CACNA1D;CACNA1D;CACNA1D	0.18439	0.519032	0.334641
cg01298678	LHX2	0.425984	0.760595	0.334611
cg13877670	ONECUT1	0.111954	0.446525	0.334571
cg10659805	DLX6AS	0.285723	0.620227	0.334504
cg05756029	LOC494141;LOC494141;LOC494141	0.502914	0.837163	0.334249
cg23562261	EFCAB1;EFCAB1;EFCAB1;EFCAB1;EFCAB1	0.0759865	0.410179	0.334192
cg06573459	SGEF	0.186568	0.520705	0.334137
cg24529736	CLDN10;CLDN10;CLDN10	0.237143	0.571096	0.333953
cg09085041		0.26156	0.595506	0.333946
cg01513392		0.302213	0.636154	0.333941
cg05268769		0.348529	0.682426	0.333897
cg08793877		0.147046	0.480845	0.3338
cg08135379	AMIGO2;AMIGO2	0.274935	0.608724	0.333789
cg26459372	ADCY1	0.127649	0.46139	0.333741
cg13615592	ALDH1A3	0.151173	0.484708	0.333535
cg00349607	MACF1	0.107165	0.440537	0.333372
cg08850461		0.12947	0.462833	0.333363
cg18149485	LOC100192379;TMEM155	0.256018	0.589317	0.333299
cg19389293	C18orf1;C18orf1;C18orf1;C18orf1;C18orf1;C18orf1	0.284664	0.617918	0.333255
cg26473844	GDNF;GDNF;GDNF	0.117966	0.451165	0.333199
cg02430039		0.408224	0.741181	0.332957
cg22930859		0.321642	0.654568	0.332926
cg02620361		0.162267	0.495168	0.3329
cg06485603	KCNQ1;KCNQ1	0.195863	0.528741	0.332878
cg16430505		0.188158	0.520928	0.33277
cg27478313	GMDS	0.15045	0.483197	0.332747
cg09431416	SEC14L1;SEC14L1;SEC14L1;SEC14L1	0.115672	0.448392	0.33272
cg15125338		0.23954	0.572258	0.332718
cg13885357	KRT3	0.330317	0.662992	0.332675
cg00134602		0.332928	0.665462	0.332535
cg20728105	SCIN	0.0795524	0.412054	0.332502
cg11563680		0.209319	0.541805	0.332486
cg03889542		0.209999	0.54247	0.332471
cg05608844		0.328749	0.66121	0.332461
cg22633036	FGFR2;FGFR2;FGFR2;FGFR2;FGFR2;FGFR2	0.283864	0.615928	0.332065
cg12895207		0.315756	0.647812	0.332056
cg23615741		0.137456	0.469501	0.332045
cg15618978	TRIM59	0.141482	0.473418	0.331936
cg00334245		0.0663978	0.398084	0.331686
cg14739859		0.178634	0.510306	0.331672
cg14855874	BANK1;BANK1	0.284126	0.615788	0.331662
cg05146544		0.316644	0.648264	0.331621
cg00566999	TESK2	0.105365	0.436972	0.331607
cg07139301	SLC2A2	0.0831139	0.414645	0.331531
cg07419021	TBR1	0.168479	0.499931	0.331452
cg10113101	SCRN1;SCRN1;SCRN1;SCRN1	0.192645	0.524089	0.331444
cg21062347	SLC22A8	0.295307	0.626591	0.331284
cg26268277	PNMA2	0.230001	0.561271	0.33127
cg10086104	FLJ22536	0.0496086	0.380842	0.331234
cg09643136		0.369708	0.700935	0.331227
cg22465516	DGKE	0.215563	0.546746	0.331183
cg26314330		0.133098	0.464274	0.331176
cg06392426	KRI1	0.146998	0.478132	0.331134
cg01492330	KRT3	0.30738	0.638403	0.331024
cg17107572	MEIS1	0.155152	0.486154	0.331002
cg15900979	RAB19	0.279348	0.610266	0.330919
cg13686384	DMRT3	0.236208	0.567103	0.330895
cg27520776	ESRRG	0.214039	0.54491	0.330871
cg23954968		0.200793	0.531613	0.33082
cg07525299	ASCL2	0.45987	0.79064	0.33077
cg05063999		0.0443248	0.375064	0.330739
cg03995300	ZNF232	0.403531	0.734212	0.330681
cg02077472		0.178005	0.508658	0.330653
cg17674042	PACSIN1	0.382163	0.712746	0.330584
cg03452625	ATG7;ATG7;ATG7	0.36133	0.691894	0.330564
cg13186228	STX16;STX16;STX16;STX16	0.0338406	0.364385	0.330545
cg21762788		0.110997	0.441539	0.330542
cg20046330	STMN2	0.199372	0.529848	0.330476
cg12579212	CCRL2;CCRL2;CCRL2	0.31776	0.648219	0.330459
cg07587588	TPD52;TPD52	0.188761	0.519193	0.330431
cg10367023		0.177079	0.5075	0.33042
cg14345917		0.142149	0.472563	0.330414
cg16051195		0.191286	0.521664	0.330379
cg24595606	NR2E1	0.430887	0.761156	0.330269
cg11424456		0.122624	0.452644	0.33002
cg08776820	PPAP2A;PPAP2A;SKIV2L2	0.786116	0.456097	-0.330019
cg15777261	CCT7;CCT7;CCT7;CCT7;CCT7;CCT7	0.75957	0.42953	-0.33004
cg14055502	SYK;SYK;SYK;SYK	0.690831	0.360775	-0.330056
cg03296204	TBC1D16	0.714223	0.384152	-0.330071
cg20456954	ARFGEF1	0.759285	0.429206	-0.33008
cg04369919	DUSP13;DUSP13;DUSP13;DUSP13	0.795731	0.465581	-0.330149
cg18677834		0.892343	0.562179	-0.330164
cg10728271	GNA11	0.859199	0.529031	-0.330168
cg02073839	KIF25;KIF25	0.773683	0.443503	-0.330181
cg20075700		0.845306	0.515048	-0.330258
cg09981884	TMEM129;TMEM129	0.755715	0.425332	-0.330383
cg18798372		0.872567	0.542178	-0.330389
cg14286546	LOC440173	0.837147	0.50674	-0.330406
cg15422307	KCNQ1;KCNQ1OT1;KCNQ1	0.855933	0.525523	-0.33041
cg02549630		0.913816	0.583326	-0.33049
cg08430074	NOSTRIN	0.781969	0.451478	-0.330491
cg21303745	TBC1D16	0.849824	0.519312	-0.330512
cg19373545	C1orf113;C1orf113	0.69322	0.362706	-0.330514
cg04791718	TBC1D16	0.731892	0.40135	-0.330543
cg25783869		0.753557	0.422988	-0.330568
cg09003509		0.71663	0.386049	-0.330581
cg09839279	AACS	0.835116	0.504509	-0.330607
cg15844527		0.779245	0.448621	-0.330624
cg26508200	SSH1;SSH1	0.788182	0.457555	-0.330627
cg07973162	UGT2B15;UGT2B17	0.828226	0.497535	-0.33069
cg11325180	C3orf57	0.82723	0.496525	-0.330705
cg01135464		0.592939	0.262212	-0.330727
cg23756272	BCL2	0.740214	0.409487	-0.330727
cg15531369	RPL13AP5;SNORD33;SNORD35A;SNORD34;RPL13A;SNORD32A	0.760168	0.42941	-0.330758
cg09131903		0.778541	0.44778	-0.330761
cg04041827	KRTAP2-2	0.834311	0.503548	-0.330763
cg15474337	NAPSB	0.734444	0.403502	-0.330942
cg13919506		0.834017	0.503054	-0.330962
cg01549977		0.794784	0.463815	-0.330969
cg08887933	TAT	0.837326	0.506354	-0.330972
cg27074582	HDAC4	0.831708	0.500726	-0.330982
cg01298102		0.675134	0.344144	-0.33099
cg09513758	AHCYL1	0.748645	0.417651	-0.330995
cg15650745		0.77016	0.439045	-0.331115
cg17336615	IRF4	0.889214	0.558043	-0.331171
cg09247362	VWA5A;VWA5A;VWA5A	0.84129	0.510111	-0.331179
cg12125614	TIMP2	0.667903	0.336722	-0.331181
cg21463790	ETV1;ETV1;ETV1;ETV1;ETV1;ETV1;ETV1;ETV1;ETV1;ETV1	0.803245	0.472056	-0.331189
cg19605415	KIAA1024	0.84811	0.516836	-0.331274
cg15405121		0.773259	0.441971	-0.331288
cg19199590	LRRN4CL	0.768147	0.436823	-0.331324
cg25105990		0.845351	0.514007	-0.331344
cg07191524		0.678463	0.347091	-0.331372
cg14605447		0.817439	0.486066	-0.331374
cg20746815	ASB8	0.835161	0.503755	-0.331406
cg17866650		0.78791	0.456498	-0.331412
cg10133248	GJD4	0.874366	0.542938	-0.331429
cg12290217		0.806611	0.475178	-0.331432
cg13840174	IGSF21	0.811937	0.480435	-0.331502
cg11799589	ATP6V0B;ATP6V0B	0.782459	0.450848	-0.331611
cg14396328	ADCY1	0.867063	0.535415	-0.331648
cg27096043	ATP11A;ATP11A	0.828283	0.496629	-0.331654
cg17175364		0.715083	0.383386	-0.331697
cg01330456		0.88162	0.549842	-0.331778
cg15470705	PPP4R4;PPP4R4	0.765995	0.434199	-0.331796
cg02796420	EIF5B	0.704743	0.372943	-0.3318
cg17733836	CTNNA2;CTNNA2	0.813546	0.481743	-0.331803
cg26136497	CABLES1;CABLES1;CABLES1	0.674851	0.342957	-0.331894
cg08783639	ANXA5	0.714008	0.382101	-0.331907
cg16422365		0.788752	0.456783	-0.331968
cg13578272	UBE2R2	0.721194	0.389145	-0.332049
cg22591889	CPEB3	0.781572	0.449483	-0.332089
cg11087723		0.73248	0.400363	-0.332117
cg02385728	FIBCD1;FIBCD1	0.740011	0.407882	-0.332129
cg20070090	S100A8	0.807157	0.474969	-0.332189
cg09373676	SNX25	0.652062	0.31984	-0.332222
cg11521212		0.772663	0.440438	-0.332225
cg14332570	TTC29	0.790388	0.458034	-0.332354
cg14268226	HAUS6	0.789359	0.456983	-0.332376
cg20162240	PTPRE	0.842357	0.509941	-0.332416
cg11863863		0.833346	0.500803	-0.332542
cg16809457	MDN1	0.660812	0.328265	-0.332547
cg14213581	HESRG;CACNA2D3	0.839303	0.506752	-0.33255
cg18327772	HMGB4;CSMD2;HMGB4	0.837349	0.504785	-0.332564
cg18936471	RAP1GDS1;RAP1GDS1;RAP1GDS1;RAP1GDS1;RAP1GDS1;RAP1GDS1	0.814971	0.482368	-0.332603
cg20759047	CABLES1;CABLES1;CABLES1	0.638929	0.306208	-0.332722
cg16908824	MIR1283-2	0.725197	0.392425	-0.332772
cg18869709	PACSIN2;PACSIN2	0.914669	0.581826	-0.332843
cg14787753	STK39	0.746541	0.41368	-0.33286
cg05956132	MARCH8;MARCH8	0.852915	0.520008	-0.332907
cg09217856	RGS12;RGS12;RGS12	0.816621	0.483709	-0.332912
cg10741603	SDK1;SDK1	0.813484	0.480543	-0.332941
cg26033504	CSRP1;CSRP1	0.821045	0.488085	-0.33296
cg05381692		0.827173	0.494137	-0.333037
cg15517113		0.773895	0.440809	-0.333086
cg18806033	NCKAP5;NCKAP5	0.775357	0.442246	-0.333112
cg12256941	CEP192	0.81148	0.478361	-0.333118
cg10703506	ACACB	0.838325	0.505198	-0.333127
cg18323984	RUNX2;RUNX2	0.886635	0.553476	-0.333159
cg09961574		0.887778	0.554618	-0.33316
cg18899999	PICALM;PICALM	0.66731	0.33412	-0.33319
cg17340810	ADAMTS14;ADAMTS14	0.814398	0.481202	-0.333196
cg03298704	TSPAN5	0.695743	0.362465	-0.333278
cg14009912	SHC3	0.80409	0.470784	-0.333306
cg07582204		0.760051	0.426682	-0.333369
cg08058160	RNF144A	0.772184	0.438744	-0.33344
cg23287005	EIF2C2;EIF2C2	0.833697	0.500154	-0.333543
cg25769980	TLR6	0.803173	0.469577	-0.333596
cg23138373		0.738124	0.404522	-0.333602
cg07740599	RAB11FIP3;RAB11FIP3;RAB11FIP3	0.746132	0.412509	-0.333623
cg27452939		0.668987	0.335351	-0.333636
cg18368516	SSU72	0.94675	0.613036	-0.333714
cg08125539	IGF2BP1;IGF2BP1	0.785894	0.452178	-0.333716
cg27601182	LOC652276	0.821627	0.487908	-0.333719
cg22116492	MET;MET	0.688366	0.354633	-0.333733
cg11321144	DCLK2;DCLK2	0.808169	0.474424	-0.333745
cg10668933	CMAS	0.684969	0.351192	-0.333776
cg23311967		0.861472	0.527588	-0.333884
cg27560818	SLC7A5	0.863777	0.529847	-0.33393
cg25696972		0.785961	0.452018	-0.333943
cg11341199		0.705014	0.371019	-0.333995
cg04006718	C10orf110;C10orf110;C10orf110;C10orf110;IDI2	0.704755	0.370758	-0.333996
cg17972930	USP50	0.722391	0.388361	-0.33403
cg11569478	SYNPO2;SYNPO2;SYNPO2	0.76274	0.428618	-0.334121
cg14435232	ST6GALNAC6	0.92595	0.591771	-0.334178
cg21157465	C1orf127;C1orf127	0.898734	0.564517	-0.334217
cg00241002	LOC731789	0.776151	0.4419	-0.334251
cg22253541		0.829028	0.494761	-0.334267
cg22624070		0.833838	0.499556	-0.334282
cg23973972		0.700263	0.365946	-0.334318
cg09979989	SGSM2;SGSM2	0.885708	0.551274	-0.334434
cg26250989	ACOT7;ACOT7;ACOT7;ACOT7	0.788001	0.453557	-0.334444
cg21597304		0.796384	0.46192	-0.334464
cg20702683		0.730582	0.396017	-0.334565
cg21719418	GRIA4;GRIA4	0.83302	0.498398	-0.334623
cg12821724	SLC23A2	0.662571	0.327892	-0.334679
cg18305855	C7orf60	0.847583	0.512879	-0.334703
cg09363342		0.647672	0.312961	-0.334711
cg04016252	IQCK	0.786869	0.452154	-0.334715
cg26286839	THBS4	0.803656	0.468867	-0.334789
cg03820176	RNASEN;RNASEN	0.750827	0.416023	-0.334804
cg14148156	TMEM8B;TMEM8B;TMEM8B	0.828652	0.493809	-0.334844
cg19028997	ELK4;ELK4	0.749854	0.415009	-0.334845
cg27229823	GPR45	0.851593	0.516714	-0.334878
cg26472938		0.817238	0.482259	-0.334979
cg15767191	OR10G8	0.838951	0.503773	-0.335178
cg13525835	CABLES1;CABLES1;CABLES1	0.838354	0.503095	-0.335259
cg18884295	EPB41L2;EPB41L2;EPB41L2	0.831349	0.496053	-0.335296
cg13573346	MEG8	0.831328	0.495889	-0.335439
cg16253580	OR6B1	0.83678	0.501277	-0.335503
cg16112276		0.737887	0.402383	-0.335504
cg25903860		0.847927	0.512374	-0.335553
cg14984162	RASA3	0.850952	0.51535	-0.335602
cg01077058		0.870477	0.534862	-0.335615
cg14853933	PAR-SN;PAR5;SNORD64	0.826259	0.490634	-0.335625
cg15770585	FOXK1	0.748835	0.413207	-0.335628
cg12678421		0.793428	0.457797	-0.33563
cg10097215	STX7	0.834318	0.49868	-0.335638
cg22365119		0.818915	0.483241	-0.335675
cg11751213	DKFZp761E198	0.829803	0.494128	-0.335675
cg03171402		0.874415	0.538678	-0.335737
cg14474150	CDC42BPB	0.839085	0.503318	-0.335767
cg14749573		0.612444	0.276657	-0.335787
cg25551262	CLSPN	0.845328	0.509501	-0.335827
cg14201291	PLXNA2	0.741477	0.405552	-0.335925
cg15270350	BIRC5;BIRC5;EPR1;BIRC5	0.82999	0.493997	-0.335993
cg03990327		0.803104	0.467098	-0.336005
cg22897659	ST7;ST7	0.868522	0.532509	-0.336013
cg10754505	CDH4	0.867911	0.531801	-0.33611
cg22796355	MARCH10;MARCH10	0.692969	0.356853	-0.336115
cg12589098		0.818295	0.482174	-0.33612
cg10150962		0.906434	0.570241	-0.336193
cg27618792	RPS12;SNORA33	0.726183	0.38998	-0.336203
cg19460508	PARVB;PARVB	0.68914	0.352929	-0.336211
cg15693736	GRTP1	0.853574	0.517292	-0.336282
cg07616471	CCR5;CCR5	0.742379	0.406052	-0.336328
cg02599006	RBKS	0.813539	0.477147	-0.336391
cg19942083		0.606535	0.270112	-0.336422
cg14617014	CLCA3P	0.832794	0.496369	-0.336425
cg03875819		0.691304	0.354832	-0.336472
cg12813108	CNPY4	0.801339	0.464862	-0.336476
cg06884254	LRRN4CL	0.799828	0.463198	-0.336631
cg13016851		0.785072	0.448398	-0.336673
cg09847368	GALNT2	0.805402	0.468725	-0.336677
cg05257275	DKFZp761E198	0.833467	0.496749	-0.336718
cg12536809	GRIN2C	0.783513	0.446767	-0.336746
cg22024479	SMYD3;SMYD3	0.918207	0.581411	-0.336796
cg14333304	ZNF467	0.807327	0.470493	-0.336835
cg14588406	GPR107;GPR107;GPR107	0.640391	0.303509	-0.336881
cg16871520	BAP1	0.825833	0.488918	-0.336915
cg01377523	N4BP1	0.828791	0.491763	-0.337028
cg25303150	PWWP2B;PWWP2B	0.560276	0.223228	-0.337048
cg09739850		0.839873	0.502822	-0.337051
cg01020801	SLCO4A1;LOC100127888	0.853433	0.516362	-0.337071
cg17756545		0.776243	0.439104	-0.337139
cg03253616		0.690545	0.353405	-0.33714
cg19549898	PLEKHH1	0.821505	0.484345	-0.337159
cg03025986	TSSC1	0.706172	0.368992	-0.33718
cg03043406	RPS8;SNORD38A	0.716642	0.379437	-0.337206
cg02500075		0.766812	0.429557	-0.337255
cg01808849	MYO10	0.807454	0.470152	-0.337302
cg10098670		0.80295	0.465632	-0.337318
cg26783481	FAM172A;FAM172A;FAM172A;FAM172A	0.811501	0.474162	-0.337339
cg25840822	ABCB5;ABCB5;ABCB5	0.839148	0.501729	-0.337419
cg20703122	OCA2	0.787319	0.449753	-0.337565
cg13411507	MLANA	0.789193	0.451599	-0.337594
cg10700435	SMAP2	0.750906	0.413292	-0.337614
cg14649566	ADSS	0.683973	0.346356	-0.337617
cg09563851	KRT27	0.863073	0.525431	-0.337641
cg01714284	ACSL1	0.661921	0.324239	-0.337682
cg12721881		0.763124	0.425361	-0.337763
cg18669406		0.669195	0.331361	-0.337834
cg22199118	C8orf34;C8orf34	0.753679	0.4157	-0.337979
cg03888064	CCT3;CCT3;CCT3;C1orf182	0.767774	0.429781	-0.337994
cg09670263	LRRC2;LRRC2	0.817497	0.479466	-0.338031
cg10626896	RASA3	0.898009	0.559976	-0.338033
cg13314260	RNF14;RNF14;RNF14;RNF14;RNF14	0.74309	0.40503	-0.33806
cg11775807		0.899146	0.56105	-0.338096
cg07148968		0.845518	0.507378	-0.33814
cg04668521	ERLIN1;ERLIN1	0.864115	0.525969	-0.338146
cg11559852	MAP2K1;SNAPC5	0.731094	0.39293	-0.338163
cg04354714		0.753259	0.415004	-0.338255
cg11063877	LARP4;LARP4;LARP4;LARP4;LARP4;LARP4;LARP4	0.728139	0.389861	-0.338279
cg01915822	ADCK5	0.814806	0.476388	-0.338417
cg09064491	SDR42E1	0.780649	0.44219	-0.338459
cg09976157		0.727248	0.388787	-0.338461
cg23397434		0.888381	0.549912	-0.338469
cg27627381	SEPT9;SEPT9;SEPT9;SEPT9;SEPT9;SEPT9	0.777355	0.438768	-0.338587
cg24721647	ACSL1	0.700323	0.36156	-0.338763
cg06784689	MBNL2;MBNL2	0.852774	0.513956	-0.338819
cg12257397		0.850145	0.511222	-0.338922
cg08081780	MBNL2;MBNL2	0.761107	0.422173	-0.338934
cg18998172	SPOCK1	0.723671	0.384654	-0.339017
cg24042452	CCT3;CCT3;CCT3;C1orf182	0.796637	0.457601	-0.339036
cg00460589	PHACTR1	0.757409	0.418324	-0.339084
cg03213775	ALPL	0.663242	0.324144	-0.339098
cg20121927	C6orf176;C6orf176	0.815455	0.476088	-0.339367
cg02023973	CLCN7;CLCN7	0.732196	0.392822	-0.339375
cg01309726	LOC100270710	0.6445	0.305117	-0.339383
cg18749563	TBC1D16	0.720969	0.381496	-0.339472
cg17092096	TOLLIP	0.910436	0.570932	-0.339504
cg09142144	CAPSL;CAPSL	0.829503	0.489995	-0.339508
cg19458233	LNP1	0.711824	0.372285	-0.339539
cg24916358	FAM53B	0.707443	0.367822	-0.33962
cg03965649	ST3GAL1;ST3GAL1	0.740186	0.400448	-0.339737
cg25303462	NMNAT2	0.819335	0.47953	-0.339805
cg22138219		0.872339	0.532496	-0.339843
cg10305000	CRAMP1L	0.758138	0.418289	-0.33985
cg03327221	USP6NL;USP6NL	0.802604	0.462672	-0.339932
cg18841796	RAPGEF6;RAPGEF6;RAPGEF6;RAPGEF6;RAPGEF6;RAPGEF6	0.644994	0.305057	-0.339938
cg07043604	PRKDC;PRKDC	0.755655	0.415716	-0.339939
cg17843418	TBC1D16	0.72619	0.38624	-0.33995
cg05237360	GOLGA3	0.771082	0.431116	-0.339966
cg14406501	RPTOR;RPTOR	0.805019	0.465028	-0.339991
cg18442019	DIP2C	0.77657	0.436475	-0.340094
cg23198793	CAPN3;CAPN3;CAPN3;CAPN3;CAPN3;CAPN3;CAPN3	0.684995	0.344776	-0.340219
cg05828793	FAM86A;FAM86A	0.756459	0.416227	-0.340231
cg18804920	CNTNAP2	0.757853	0.417546	-0.340307
cg07375978	FIGNL2	0.703095	0.362712	-0.340383
cg07971596		0.839815	0.499429	-0.340386
cg08438529		0.648242	0.307818	-0.340423
cg21104449	PAK2	0.931104	0.590679	-0.340425
cg13206706	RPL5;SNORD21	0.852199	0.511683	-0.340516
cg05796178	LZTS1	0.822054	0.481524	-0.340531
cg25097189	GPR161	0.674055	0.333516	-0.340539
cg03471346	ABL2;ABL2;ABL2;ABL2;ABL2;ABL2;ABL2;ABL2;ABL2	0.768639	0.428062	-0.340577
cg09639964	ABR;ABR;ABR	0.730449	0.389852	-0.340597
cg22539390	TGDS	0.855632	0.515019	-0.340613
cg20952434	BTBD2	0.732533	0.39183	-0.340703
cg25236416	HDAC4	0.812308	0.471505	-0.340803
cg09258877	TRIP12	0.880794	0.53999	-0.340804
cg27079927	KCNQ5;KCNQ5;KCNQ5;KCNQ5;KCNQ5	0.829797	0.48897	-0.340827
cg16720564	UBE2H;UBE2H	0.82171	0.480879	-0.340831
cg02606505	NKTR	0.826761	0.485793	-0.340968
cg19822640		0.767521	0.426548	-0.340974
cg01767200	PLEKHG4B	0.709402	0.368387	-0.341015
cg15708127	CNIH3	0.765539	0.424516	-0.341023
cg06825415		0.733211	0.392139	-0.341072
cg15817440	C14orf37	0.707219	0.366097	-0.341122
cg14094347	QSOX2	0.772324	0.431143	-0.341181
cg11398081	NPVF	0.714165	0.372948	-0.341217
cg03030267	GNASAS;MIR298;MIR296	0.757975	0.416722	-0.341253
cg27502298		0.809806	0.468548	-0.341258
cg02951695	INPP5A	0.925594	0.58426	-0.341334
cg09183138	INPP5A	0.789629	0.448272	-0.341357
cg26295786		0.733597	0.392194	-0.341403
cg01702055		0.599565	0.258158	-0.341407
cg10484693		0.82912	0.487494	-0.341626
cg02058215	DAB1;MIR548D2	0.792885	0.451111	-0.341774
cg17127146	PLXNC1	0.835048	0.49324	-0.341808
cg16671079	MGAT5B;MGAT5B	0.715384	0.373562	-0.341822
cg07736657	IQCK	0.732053	0.390223	-0.34183
cg09801837		0.865564	0.523715	-0.341849
cg12598198	HSPB2	0.849639	0.507774	-0.341865
cg16842280	MYH1	0.747601	0.405651	-0.34195
cg16372825		0.930333	0.588364	-0.341969
cg01439248	MYOM2	0.787953	0.445921	-0.342032
cg16034991	SIGLEC14	0.893452	0.551385	-0.342067
cg13998988	SLC35F4	0.792401	0.450184	-0.342217
cg17133224	WFDC9	0.87334	0.531104	-0.342236
cg08446824	TMEM129;TMEM129	0.769162	0.42691	-0.342251
cg10976318	TTLL8	0.682226	0.339969	-0.342256
cg15972370	TPK1;TPK1	0.840082	0.49768	-0.342401
cg09443479	ANGPT1	0.824866	0.482294	-0.342571
cg17355809	C1orf124;C1orf124	0.678646	0.336029	-0.342616
cg03360907	CHRM1;CHRM1	0.731317	0.388693	-0.342624
cg00057517		0.798712	0.45607	-0.342642
cg26033932	SLC8A3;SLC8A3;SLC8A3;SLC8A3;SLC8A3;SLC8A3	0.883277	0.540563	-0.342714
cg04680494	KIF25;KIF25	0.783474	0.440692	-0.342782
cg14628708	COG5;COG5;COG5	0.781386	0.438556	-0.34283
cg02571678	OCA2	0.831881	0.489033	-0.342847
cg06058073	MOXD2	0.77013	0.42727	-0.34286
cg15099418		0.609271	0.266348	-0.342923
cg04741516		0.924552	0.581599	-0.342952
cg14437634	PLEK2	0.800218	0.45719	-0.343028
cg27321942	RPL13AP5;SNORD33;SNORD35A;SNORD34;RPL13A;SNORD32A	0.799537	0.456352	-0.343185
cg26245202	ELK4;ELK4	0.764597	0.421405	-0.343192
cg20077042		0.794686	0.451472	-0.343215
cg08030922	SNCA;SNCA;SNCA;SNCA	0.726064	0.382787	-0.343277
cg15149117	OR52H1	0.785383	0.442073	-0.34331
cg13542073	C6orf134	0.810459	0.467134	-0.343324
cg10597661		0.721646	0.378225	-0.343421
cg07420232	USP48;USP48	0.746461	0.402894	-0.343567
cg16429499	NLRC3	0.810042	0.466418	-0.343623
cg21106695		0.831356	0.48771	-0.343647
cg09697696		0.689585	0.345797	-0.343788
cg10632656	UGT2B15;UGT2B17	0.688478	0.344682	-0.343796
cg03127898	LRRN4CL	0.810551	0.466627	-0.343924
cg04921068	PPM1L	0.643312	0.299368	-0.343944
cg09867143	CLCN7;CLCN7	0.858183	0.514234	-0.34395
cg20533754		0.912933	0.56884	-0.344093
cg09214398	DNAJA4;DNAJA4;DNAJA4	0.789118	0.444999	-0.344119
cg23066675	IGSF11;IGSF11	0.854483	0.510223	-0.34426
cg07514659	C6orf218	0.831224	0.486922	-0.344303
cg15686105		0.825915	0.481609	-0.344306
cg03128890		0.597936	0.253628	-0.344308
cg11120551	CHD1L	0.627458	0.283146	-0.344312
cg20390587	NSMCE2	0.851754	0.507335	-0.344419
cg16527441	DKFZp761E198	0.871627	0.527179	-0.344448
cg21197905	PPP2R1B	0.751757	0.407299	-0.344458
cg22452230		0.634519	0.289899	-0.34462
cg21721825	NEDD1;NEDD1;NEDD1;NEDD1	0.794209	0.449573	-0.344636
cg14669921	LOC100302652;ERLEC1;ASB3;ASB3;ERLEC1;ERLEC1	0.676161	0.33152	-0.344641
cg04191989	PRKAR1B;PRKAR1B;PRKAR1B;PRKAR1B;PRKAR1B;PRKAR1B	0.755408	0.410643	-0.344765
cg06223834	ADCY9	0.715443	0.370589	-0.344854
cg01521917		0.855574	0.510632	-0.344942
cg09120959		0.795936	0.450896	-0.34504
cg19758859	SASH1	0.802126	0.457043	-0.345083
cg04520704	MICAL3;MICAL3	0.75425	0.409137	-0.345113
cg15309045	SETBP1	0.854726	0.50959	-0.345136
cg26351481	NLRP8	0.843167	0.498009	-0.345157
cg17240528	LMAN2L;LMAN2L;LMAN2L;LMAN2L;LMAN2L;LMAN2L	0.787191	0.442028	-0.345163
cg14870128	VPS26A;VPS26A	0.864149	0.518893	-0.345256
cg25310427		0.717364	0.372078	-0.345286
cg14151372		0.874443	0.528918	-0.345524
cg14982043	AHRR;PDCD6	0.837949	0.492422	-0.345527
cg13705774	LCE2A	0.784486	0.43895	-0.345536
cg06571559	DIP2C	0.769934	0.424397	-0.345536
cg13520053		0.696851	0.351278	-0.345573
cg07680368		0.795437	0.449845	-0.345592
cg09148268	C2CD2;C2CD2	0.751035	0.405423	-0.345612
cg09675484		0.875908	0.530217	-0.345691
cg15703035	C13orf29	0.627877	0.282152	-0.345725
cg17334453		0.869739	0.523911	-0.345828
cg01701303		0.816623	0.470787	-0.345836
cg13999143		0.677847	0.331977	-0.34587
cg25516151	PSD3;PSD3	0.661025	0.315031	-0.345993
cg13653809	LOC100130872-SPON2;SPON2;SPON2	0.765395	0.419305	-0.34609
cg09848749	SNORD114-22;SNORD114-21	0.851879	0.505649	-0.34623
cg19254118	ADAT3;SCAMP4	0.795838	0.449525	-0.346314
cg25240964	FRAS1;FRAS1	0.737814	0.391418	-0.346396
cg00466249	SLC38A10;SLC38A10	0.7717	0.425248	-0.346452
cg14966074	LOC100127888;SLCO4A1	0.781191	0.434737	-0.346454
cg07561132	C20orf79;C20orf79	0.810472	0.463926	-0.346546
cg12801525		0.767958	0.421363	-0.346595
cg10454286	TRAPPC9;TRAPPC9	0.818796	0.472181	-0.346615
cg07679370		0.610483	0.263841	-0.346642
cg24950402	STAT5A	0.847477	0.500709	-0.346768
cg25471715	C8orf31	0.58853	0.241731	-0.346799
cg17396707	LIG1	0.69814	0.351295	-0.346845
cg08110693	PXT1	0.732578	0.385714	-0.346864
cg00381745	ZNF394	0.750064	0.403165	-0.346899
cg09236311	CLDN18;CLDN18	0.767132	0.420162	-0.346969
cg27045723		0.775666	0.428535	-0.347131
cg09231518		0.816161	0.468924	-0.347237
cg09966920	COL21A1	0.818526	0.471144	-0.347382
cg08592104	ST5;ST5;ST5	0.70645	0.359066	-0.347383
cg22911013		0.898578	0.551193	-0.347384
cg18876270		0.813318	0.465903	-0.347415
cg25141766	ARHGDIA	0.890959	0.543438	-0.347521
cg14814018	TMX2;TMX2;TMX2	0.794092	0.446549	-0.347543
cg06526020	NUDT3	0.776945	0.4294	-0.347545
cg14132620		0.77464	0.426992	-0.347648
cg12062537	SSU72	0.965084	0.617134	-0.34795
cg11546385		0.588021	0.240052	-0.347969
cg15900387	CTSS	0.827481	0.479509	-0.347972
cg16713321		0.800756	0.452768	-0.347988
cg14301191	GTF2H5	0.859728	0.511609	-0.348119
cg14605357		0.746469	0.398327	-0.348142
cg15781873		0.75166	0.403501	-0.348159
cg15011734	SFRS8	0.831456	0.483293	-0.348163
cg03632309	EXOC3	0.910915	0.562669	-0.348246
cg11601375	KRT6B	0.774222	0.425902	-0.34832
cg14848450		0.88177	0.533418	-0.348352
cg10081994	LONRF2	0.742624	0.394206	-0.348418
cg15003468	MIR519B;MIR526B	0.801671	0.453054	-0.348617
cg09696560	MAP3K13	0.745705	0.397061	-0.348645
cg16429975	ACOT7;ACOT7	0.744894	0.396226	-0.348668
cg26517679	SHC2	0.826821	0.478123	-0.348698
cg12139707	ATM;ATM	0.764424	0.415694	-0.34873
cg01113680	ENOX1;ENOX1	0.840607	0.491803	-0.348804
cg23844115	C6orf218	0.699117	0.350289	-0.348828
cg02901644	DGKD;DGKD	0.875803	0.526915	-0.348887
cg16283183	LIMD1	0.739979	0.39107	-0.348909
cg04489573	TRIM63;TRIM63	0.782616	0.43364	-0.348976
cg07248181	LOC284661	0.888021	0.538972	-0.349049
cg12231298	DEAF1	0.774258	0.424825	-0.349432
cg05093315	SAAL1	0.786274	0.436834	-0.34944
cg08012275	BRSK2	0.92817	0.57869	-0.34948
cg16830504	KCNAB1;KCNAB1;KCNAB1	0.821485	0.471996	-0.349488
cg05027713		0.772503	0.423013	-0.349491
cg00971332	TMPRSS13	0.887979	0.538425	-0.349554
cg23967505		0.787223	0.437634	-0.349589
cg03524700	SIAH1;SIAH1	0.836079	0.486342	-0.349737
cg27068206	SHANK2	0.852031	0.502272	-0.349759
cg15538193	C10orf110;C10orf110;C10orf110;C10orf110;IDI2	0.719355	0.369501	-0.349854
cg08597832	TOP1MT	0.875837	0.525882	-0.349955
cg07117402		0.802833	0.452854	-0.349979
cg20482145	MYH10	0.732899	0.382874	-0.350025
cg08858295	OTUD7B	0.777813	0.427726	-0.350086
cg15657888	IL1F9;IL1F9	0.76122	0.411067	-0.350153
cg14540739	KIAA1958	0.853348	0.503151	-0.350197
cg03797139	HECA	0.842912	0.492655	-0.350258
cg26466258	LRRC14B	0.944864	0.594582	-0.350281
cg06874891	RBM20	0.793601	0.443314	-0.350287
cg12485556	PREP	0.732083	0.38164	-0.350442
cg07155331	BRI3BP	0.80745	0.45698	-0.35047
cg25059751	HERC2	0.771905	0.421404	-0.350501
cg25943481		0.657661	0.307141	-0.35052
cg15877915	TACC2;TACC2;TACC2;TACC2	0.717782	0.36725	-0.350533
cg00182256		0.725594	0.374872	-0.350722
cg15836199	MORN1	0.765307	0.414432	-0.350875
cg14936266	SH2D4A	0.833827	0.482891	-0.350936
cg25024515		0.820887	0.469885	-0.351002
cg20505372	NPTN;NPTN;NPTN;NPTN	0.803725	0.452674	-0.351052
cg11419575		0.828388	0.477283	-0.351105
cg04066190	TFAP2A;TFAP2A;TFAP2A	0.614469	0.263338	-0.351131
cg24319508	IRF4	0.761856	0.410667	-0.351189
cg19733938	DYNC1H1	0.855934	0.504741	-0.351193
cg24074594	FCRLA	0.752263	0.401005	-0.351257
cg22315453	TFAP2A;TFAP2A;TFAP2A	0.660694	0.309435	-0.351259
cg22205341	KIRREL3;KIRREL3	0.848464	0.497158	-0.351306
cg07709210	PGC;PGC	0.76453	0.413117	-0.351413
cg23490246	HECW2	0.73986	0.388318	-0.351543
cg27462540		0.744953	0.393299	-0.351654
cg20449670		0.793768	0.44208	-0.351688
cg03439301		0.721673	0.369951	-0.351722
cg17519645	NCRNA00085	0.737138	0.385394	-0.351744
cg12186317		0.671207	0.319364	-0.351843
cg08147187	MGRN1;MGRN1;MGRN1;MGRN1	0.728716	0.376857	-0.351859
cg05516020	CLCN7;CLCN7	0.810278	0.458369	-0.351909
cg23041020	TOLLIP	0.934112	0.582167	-0.351945
cg04058281		0.659517	0.307331	-0.352186
cg09082192	HEATR2	0.856185	0.503892	-0.352293
cg18879177		0.797352	0.444959	-0.352393
cg20151476	PSMG3;PSMG3	0.87572	0.523298	-0.352422
cg27578439	FAM18B	0.769328	0.416882	-0.352445
cg17367596	DKFZp761E198	0.869929	0.51748	-0.352449
cg22192069	TBC1D7;TBC1D7;TBC1D7;TBC1D7	0.809974	0.457492	-0.352482
cg21430752		0.674129	0.321621	-0.352508
cg14436735		0.823561	0.470907	-0.352653
cg05681981		0.849804	0.497127	-0.352677
cg21049397		0.702385	0.349579	-0.352806
cg05323448		0.798456	0.445633	-0.352823
cg17739626	SGCD;SGCD;SGCD	0.724915	0.371895	-0.35302
cg18256640	ATP10A	0.726692	0.373666	-0.353026
cg17475813	ARID1B;ARID1B;ARID1B	0.836276	0.483243	-0.353033
cg07554496	HDAC4	0.875844	0.522807	-0.353037
cg14655858	ASH2L;ASH2L	0.878191	0.524944	-0.353247
cg11043993		0.839877	0.486525	-0.353351
cg21156590	MEGF6	0.76629	0.412917	-0.353373
cg23586629		0.786494	0.433073	-0.353421
cg06193520	UBE2I;UBE2I;UBE2I;UBE2I	0.769335	0.415832	-0.353503
cg02856124	C3orf17;C3orf17;C3orf17	0.793283	0.439779	-0.353504
cg01778908	VAC14	0.80468	0.451171	-0.353509
cg05209514	CPM	0.663006	0.309389	-0.353617
cg24330650	ACTR6	0.82635	0.472718	-0.353633
cg15495463	MBP;MBP;MBP;MBP;MBP;MBP	0.769595	0.415818	-0.353778
cg08027265		0.868593	0.514738	-0.353855
cg01082910		0.690323	0.336433	-0.35389
cg15987572	LDLRAD2	0.725692	0.371722	-0.353969
cg02711975	SNTG2	0.764559	0.410496	-0.354063
cg17963548	MRPL44	0.73867	0.384595	-0.354075
cg09661984	HBII-52-46	0.73039	0.376266	-0.354124
cg23878241	PPTC7	0.579414	0.225225	-0.354189
cg05058809	MSLNL	0.80467	0.450355	-0.354316
cg08854266	C6orf124	0.793679	0.439361	-0.354318
cg06959800		0.893333	0.538811	-0.354521
cg03219658		0.799596	0.445063	-0.354533
cg02225346		0.862148	0.507471	-0.354677
cg19883293	BEGAIN;BEGAIN	0.790684	0.435957	-0.354727
cg15836317		0.859816	0.505059	-0.354757
cg11603201		0.834209	0.479445	-0.354764
cg01758115	LONP2	0.794935	0.440135	-0.3548
cg18811269		0.86788	0.512843	-0.355038
cg19202886	FAIM2	0.854547	0.499393	-0.355153
cg14927126	SIK3	0.762711	0.407476	-0.355236
cg00147849		0.733233	0.377771	-0.355462
cg13396713	VPS53;VPS53	0.781793	0.426309	-0.355484
cg17001430	KIF25;KIF25	0.766677	0.411	-0.355677
cg13601936		0.779285	0.423572	-0.355713
cg07060794	IGF2BP3	0.724823	0.369109	-0.355715
cg13639016	MLANA	0.770297	0.414387	-0.35591
cg25184717		0.814116	0.458162	-0.355954
cg11515115		0.844354	0.488337	-0.356017
cg09452147	STAM	0.83968	0.483617	-0.356062
cg22039357	C1orf21	0.793629	0.437523	-0.356106
cg09252677	ZBED5;ZBED5	0.797382	0.441275	-0.356107
cg19635501	ABLIM2;ABLIM2;ABLIM2;ABLIM2;ABLIM2;ABLIM2;ABLIM2	0.853989	0.497806	-0.356182
cg22219255		0.829884	0.473701	-0.356183
cg14598670	PCDH7	0.866043	0.509827	-0.356216
cg08698835	GNAO1;GNAO1	0.808448	0.452192	-0.356256
cg21855910	CDK5R1	0.814697	0.458368	-0.356329
cg00566187	GALNT2	0.85122	0.494872	-0.356348
cg11719157	PITPNA	0.726048	0.369644	-0.356404
cg18011760		0.748115	0.3917	-0.356415
cg21234914	RGS9;RGS9;RGS9	0.819062	0.462623	-0.356439
cg13313047	CABLES1;CABLES1;CABLES1	0.629212	0.272708	-0.356504
cg25622125	HERC2	0.872621	0.515973	-0.356648
cg15633390	EIF4E;EIF4E;EIF4E;EIF4E;EIF4E	0.660448	0.303756	-0.356692
cg11468148	DIP2C	0.66934	0.312628	-0.356712
cg04205664	CLEC2L	0.722906	0.366167	-0.356739
cg26182406		0.64346	0.286655	-0.356805
cg02210934		0.867576	0.510763	-0.356814
cg26720010	TBRG4;SNORA5B;TBRG4;TBRG4	0.805995	0.449005	-0.35699
cg11056055	MET;MET	0.741511	0.384481	-0.357029
cg15714599	IRS2	0.973222	0.615828	-0.357394
cg22325764		0.82622	0.468813	-0.357406
cg09757581		0.84089	0.483421	-0.357468
cg09664216	HDAC4	0.698124	0.340438	-0.357686
cg08556090		0.87499	0.517226	-0.357764
cg18780243	EEF1DP3	0.827871	0.470102	-0.357769
cg26426112	OCA2	0.797207	0.439431	-0.357775
cg14524622		0.712371	0.354546	-0.357825
cg13011928	TFAP2A;TFAP2A;TFAP2A	0.724709	0.36685	-0.357859
cg11571124	CLIP1;CLIP1	0.666235	0.308301	-0.357934
cg20636559		0.817663	0.459717	-0.357947
cg07506081	TBC1D16	0.744346	0.386376	-0.35797
cg06257052	MGC16025;HDAC4	0.632675	0.2747	-0.357976
cg06353069	RAB17	0.714816	0.356825	-0.357991
cg14671764	PXDN	0.781586	0.423544	-0.358043
cg05881808		0.760178	0.402048	-0.35813
cg10206380	GPR56;GPR56;GPR56;GPR56;GPR56;GPR56;GPR56;GPR56	0.788004	0.429493	-0.358511
cg02870676	NEDD4L;NEDD4L;NEDD4L;NEDD4L;NEDD4L;NEDD4L;NEDD4L;NEDD4L;NEDD4L;NEDD4L	0.846826	0.4883	-0.358526
cg20847746	S100A13;S100A13;S100A13;S100A1;S100A13;S100A13	0.787103	0.428519	-0.358583
cg03120555	PRKAR1B;PRKAR1B;PRKAR1B;PRKAR1B;PRKAR1B;PRKAR1B	0.597311	0.238727	-0.358584
cg23416002		0.759236	0.400515	-0.358721
cg13802506	NINJ1	0.808109	0.449364	-0.358745
cg15812903	WDR25;WDR25	0.858822	0.499981	-0.358841
cg18594033	RBM20	0.883762	0.524858	-0.358904
cg15627089		0.529078	0.170092	-0.358987
cg06179710		0.772234	0.413041	-0.359193
cg26804423	ICA1;ICA1;ICA1	0.764594	0.405394	-0.3592
cg22046318		0.855431	0.496162	-0.359269
cg04922203	SEMA6A	0.755207	0.395872	-0.359335
cg09731079	TMEM208	0.79183	0.43249	-0.35934
cg07417857	ERICH1	0.879898	0.520524	-0.359374
cg09948419	MYO1G	0.827373	0.467949	-0.359424
cg13452214	BNC2	0.781809	0.422382	-0.359427
cg06356308		0.764728	0.405091	-0.359636
cg24587080		0.635182	0.275448	-0.359734
cg14032261		0.682652	0.322865	-0.359787
cg20692268		0.746897	0.38711	-0.359787
cg23000806	PRKDC;PRKDC	0.817794	0.457925	-0.359869
cg01655008	C14orf109;C14orf109	0.756286	0.396201	-0.360086
cg12561776	MYO1D	0.708597	0.348463	-0.360134
cg00400992	LHFPL2	0.639183	0.278881	-0.360302
cg08862742	CARS;CARS;CARS;CARS	0.744602	0.384153	-0.360449
cg22041590		0.731324	0.370761	-0.360564
cg25312054	IRS2	0.815234	0.454668	-0.360566
cg03972751		0.743958	0.383351	-0.360607
cg13135637	ASZ1;ASZ1	0.822732	0.462057	-0.360674
cg19568844		0.79371	0.432913	-0.360797
cg11150562		0.842588	0.481523	-0.361066
cg27574815		0.861039	0.499878	-0.36116
cg11433659	KLRAQ1;KLRAQ1;KLRAQ1;KLRAQ1	0.768623	0.40741	-0.361213
cg02110963	C6orf218	0.768097	0.406698	-0.361398
cg15161050	BRI3BP	0.789071	0.42761	-0.361462
cg24731241	TGM3;TGM3	0.744106	0.382607	-0.361499
cg19076258		0.74593	0.384424	-0.361506
cg00149684		0.747507	0.385829	-0.361678
cg27216807		0.821472	0.459759	-0.361713
cg05626376	STK19;STK19;STK19;DOM3Z	0.857196	0.495465	-0.361731
cg03604067	MAD1L1;MAD1L1;MAD1L1	0.599919	0.238134	-0.361785
cg06640206	MITF;MITF;MITF;MITF;MITF;MITF	0.758515	0.396567	-0.361947
cg01820093		0.871525	0.509573	-0.361952
cg18805518	DNMBP	0.839824	0.477775	-0.362049
cg16703220		0.737317	0.375158	-0.362158
cg03363478		0.643282	0.281092	-0.362191
cg15371806	KIF25;KIF25	0.727719	0.365516	-0.362203
cg01008557		0.867207	0.504928	-0.362279
cg11841038		0.603753	0.241405	-0.362347
cg21341586	EIF4E;EIF4E;EIF4E;EIF4E;EIF4E	0.696071	0.333721	-0.36235
cg24211657	TIMP2	0.726475	0.364125	-0.36235
cg24377826	FAM53B	0.745322	0.382934	-0.362387
cg27581212	OR7G1	0.850271	0.487485	-0.362786
cg09606734	CUGBP1;CUGBP1;CUGBP1	0.860914	0.497942	-0.362972
cg13978175	IQCE;IQCE	0.842307	0.479149	-0.363157
cg13966771	DOHH;DOHH	0.802697	0.43952	-0.363177
cg20626642	NOSTRIN	0.828415	0.465079	-0.363336
cg01375124	KCNQ5;KCNQ5;KCNQ5;KCNQ5;KCNQ5	0.761571	0.398206	-0.363366
cg08570574		0.752012	0.38857	-0.363442
cg15815726	RREB1;RREB1;RREB1;RREB1	0.692845	0.32938	-0.363466
cg24369185		0.556846	0.19328	-0.363566
cg18887458		0.652997	0.289273	-0.363724
cg20282158	C8orf48	0.816969	0.453176	-0.363793
cg15761531	GLT8D1;GLT8D1;GLT8D1;GLT8D1	0.83439	0.470576	-0.363814
cg23027329	DIP2C	0.805267	0.441359	-0.363909
cg27207493	ENO3;ENO3	0.875616	0.511682	-0.363934
cg24467387	SBNO2	0.830246	0.466312	-0.363935
cg26040809	ADARB2	0.784971	0.421021	-0.36395
cg25014286	LOC100188947	0.84481	0.480797	-0.364013
cg18764008		0.730681	0.366663	-0.364019
cg06489615	CLCN7;CLCN7	0.823957	0.459802	-0.364155
cg25274540	ALKBH3;LOC729799	0.78814	0.423928	-0.364212
cg09474476	CHI3L2;CHI3L2	0.803069	0.438801	-0.364267
cg17350441		0.797944	0.433664	-0.36428
cg12085119	IRS2	0.689317	0.325032	-0.364285
cg12859101	AGPAT6	0.680957	0.316649	-0.364308
cg17496661		0.858125	0.493778	-0.364346
cg21131424	DDX51	0.885339	0.520992	-0.364347
cg06066180	LOC340357	0.714902	0.350449	-0.364453
cg05018835	RPS6KA5	0.732906	0.368381	-0.364525
cg09388080	TBC1D16	0.9581	0.593551	-0.364549
cg19035792		0.78505	0.42047	-0.36458
cg15183258	MGA;MGA	0.775702	0.410858	-0.364845
cg11799387	C10orf110;C10orf110;C10orf110;C10orf110;IDI2	0.722756	0.35787	-0.364886
cg13832604	RREB1;RREB1;RREB1;RREB1	0.648715	0.283728	-0.364986
cg20869310		0.850481	0.485486	-0.364995
cg01161877	UBLCP1	0.744231	0.379191	-0.36504
cg17968925	SSU72	0.859758	0.494639	-0.365119
cg03454225	C6orf124	0.726212	0.361076	-0.365136
cg10216717	TMEM132C	0.873635	0.50845	-0.365185
cg15821401	SLC6A9;SLC6A9;SLC6A9	0.767675	0.402482	-0.365193
cg15384640		0.853401	0.488173	-0.365227
cg18191540		0.759205	0.393975	-0.36523
cg09171843	WDR45L	0.778075	0.41265	-0.365425
cg03504042	DHRS2;DHRS2	0.784242	0.418795	-0.365447
cg16001323	ADH1B	0.793227	0.427585	-0.365642
cg10963218	S100A13;S100A13;S100A13;S100A1;S100A13;S100A13	0.706043	0.340373	-0.36567
cg15823330	PRDM16;PRDM16	0.798977	0.433279	-0.365697
cg11579421	PWWP2B;PWWP2B	0.637837	0.272017	-0.36582
cg09075522		0.760591	0.394691	-0.3659
cg06538345	RPL13AP5;SNORD33;SNORD35A;SNORD34;RPL13A;SNORD32A	0.791229	0.425283	-0.365946
cg03535099	TBCD	0.89825	0.532303	-0.365947
cg19121056		0.722763	0.356679	-0.366084
cg27039312	BAI1	0.924968	0.558867	-0.366101
cg19093370	PLD6	0.724232	0.357743	-0.366489
cg18019037		0.82115	0.454524	-0.366626
cg01790894	PAX3;PAX3;PAX3;PAX3;PAX3;PAX3;PAX3;PAX3;CCDC140	0.619003	0.252225	-0.366778
cg02922150	CLCN7;CLCN7	0.88812	0.521335	-0.366785
cg15703322	LSM3	0.799148	0.432291	-0.366857
cg14308466	VAV2;VAV2	0.704671	0.337715	-0.366956
cg19141316	NAV2;NAV2;NAV2	0.81765	0.45067	-0.366981
cg04907802	KCNQ1;KCNQ1	0.807876	0.440818	-0.367058
cg08402572	ANKRD23	0.794876	0.42779	-0.367087
cg15440941	DIP2C	0.790602	0.423488	-0.367114
cg27019645	NFATC1;NFATC1;NFATC1;NFATC1;NFATC1	0.807635	0.440508	-0.367127
cg10448954	SPG7;SPG7	0.849196	0.482066	-0.367131
cg10821813		0.892039	0.524833	-0.367206
cg19780308	MAML3	0.79424	0.426923	-0.367318
cg15490880	PKLR;PKLR	0.681117	0.313791	-0.367326
cg16779580	RAB11FIP4	0.758617	0.391286	-0.36733
cg14442715	SSU72	0.868843	0.501478	-0.367365
cg24964110	CABLES1;CABLES1;CABLES1	0.70718	0.339801	-0.367379
cg09776395		0.81515	0.447761	-0.36739
cg15896624	NPY1R	0.849235	0.481665	-0.36757
cg02068351	STX7	0.790919	0.423295	-0.367624
cg15682266	MGC34034;MGC34034	0.783334	0.415651	-0.367683
cg26133909	ZFYVE16;ZFYVE16	0.803769	0.435969	-0.3678
cg14070108	LINGO1	0.761173	0.393043	-0.36813
cg08931647	MSLNL	0.883485	0.515304	-0.368181
cg12243738	CA12;CA12	0.739003	0.370694	-0.368309
cg08535112	SLC16A9	0.857582	0.489257	-0.368324
cg21901604	SETMAR;SETMAR	0.811511	0.443136	-0.368375
cg01965552		0.799349	0.43095	-0.368399
cg27117509	OSR1	0.630955	0.26237	-0.368585
cg16155923		0.733412	0.364676	-0.368736
cg25720264	PLEKHA5;PLEKHA5	0.718556	0.349818	-0.368738
cg17792192	CAMSAP1	0.780955	0.412187	-0.368768
cg10213633		0.797498	0.42869	-0.368809
cg07700843		0.726519	0.357628	-0.368891
cg14665366	GPRIN3	0.709216	0.34026	-0.368955
cg15683856	MBNL2;MBNL2	0.753052	0.383866	-0.369186
cg20673472	RAB32	0.760135	0.390942	-0.369193
cg10323490	THNSL2	0.738672	0.369406	-0.369266
cg20321319		0.710615	0.341304	-0.369312
cg02626307	CCT3;CCT3;CCT3;C1orf182	0.815788	0.446455	-0.369333
cg27343992		0.874994	0.505623	-0.36937
cg12205429	SNX8	0.869791	0.500268	-0.369523
cg21079646	C13orf35	0.930581	0.561046	-0.369535
cg11512797	IPO7;SNORA23	0.8241	0.454397	-0.369703
cg14613594	SIRPA;SIRPA;SIRPA	0.681206	0.311427	-0.369779
cg15621458	NEDD1;NEDD1;NEDD1;NEDD1	0.766831	0.396963	-0.369868
cg14941212	ZNF233	0.889878	0.520007	-0.369871
cg23838005	MGAT5B;MGAT5B	0.650274	0.280393	-0.369881
cg01176433		0.683971	0.314005	-0.369966
cg12176793		0.743866	0.373819	-0.370047
cg22572779	C6orf218	0.784618	0.414556	-0.370063
cg02485642	MSLNL	0.927664	0.557533	-0.370131
cg07720334	DNMT3A;DNMT3A;DNMT3A	0.759615	0.389388	-0.370228
cg09607658	EXOC2	0.888312	0.518005	-0.370308
cg14529758	FUT3;FUT3;FUT3;FUT3	0.830132	0.459604	-0.370528
cg04025049	CHRM3	0.864778	0.494111	-0.370667
cg08969855	COG7	0.776403	0.40573	-0.370673
cg00500013	IGF1R	0.851025	0.480314	-0.370712
cg03493211	BAIAP2L1	0.886577	0.515806	-0.370771
cg09872278	CA14	0.629668	0.258747	-0.370921
cg27490017	HDAC4;MGC16025	0.794198	0.423153	-0.371044
cg08526705	MYC	0.836484	0.465176	-0.371308
cg13788625		0.789275	0.417841	-0.371435
cg13971262		0.862319	0.490728	-0.371591
cg13392885		0.765541	0.39391	-0.371631
cg01277983	MPPED1	0.808069	0.436238	-0.37183
cg12331004		0.737601	0.365756	-0.371845
cg00718400		0.797349	0.425493	-0.371856
cg15318546	FBRSL1	0.642127	0.270249	-0.371878
cg00285317	MLPH;MLPH	0.868109	0.496191	-0.371919
cg23369364	MLPH;MLPH	0.802804	0.430776	-0.372028
cg20518497		0.781434	0.409331	-0.372103
cg08830105	RAB11FIP3;RAB11FIP3	0.777695	0.405435	-0.37226
cg01880908	TNRC6C;TNRC6C	0.921262	0.548956	-0.372307
cg00593607		0.796549	0.424226	-0.372323
cg16584290	EXOC3	0.857911	0.485554	-0.372357
cg22428691	CAPN2;CAPN2	0.764146	0.39154	-0.372606
cg25928208		0.870679	0.497823	-0.372856
cg11804725		0.698259	0.32513	-0.373129
cg10496150	TBC1D16	0.795583	0.422436	-0.373147
cg15206981	SPRY1;SPRY1	0.682349	0.309017	-0.373332
cg21573345	CPEB2;CPEB2	0.762319	0.388955	-0.373364
cg02370923		0.736412	0.363	-0.373413
cg20063095		0.674938	0.301392	-0.373546
cg25921502	C10orf128	0.840438	0.466888	-0.37355
cg00699919	GPR161	0.787145	0.413554	-0.373591
cg20088756	BEGAIN;BEGAIN	0.884971	0.511268	-0.373703
cg20741605		0.699474	0.325622	-0.373852
cg01413368	CEP170;CEP170;CEP170	0.814968	0.441106	-0.373862
cg02872476	DBNDD1	0.843635	0.46974	-0.373895
cg10335067	WDR89;WDR89	0.841974	0.467978	-0.373996
cg26764761	JPH3	0.760965	0.386898	-0.374066
cg06521359	ZC3H11A	0.771592	0.397485	-0.374107
cg23704362	C8orf46;C8orf46	0.669517	0.295342	-0.374175
cg11498516	CCDC109B	0.803915	0.429635	-0.37428
cg08079209		0.803461	0.429125	-0.374335
cg02893550		0.71963	0.345236	-0.374394
cg11631592	SASH1	0.825775	0.451371	-0.374404
cg18927604		0.749999	0.375594	-0.374405
cg14373873	TTC12	0.742995	0.368267	-0.374729
cg09646896	INO80D	0.691478	0.316684	-0.374794
cg24529615		0.9009	0.526007	-0.374893
cg16305094	SSU72	0.903639	0.528735	-0.374903
cg10722267		0.770315	0.395405	-0.37491
cg05742249	CACNA1H;CACNA1H	0.84228	0.467342	-0.374938
cg13135047	RALA	0.840044	0.464825	-0.37522
cg19375336		0.818208	0.442849	-0.375359
cg11820931	DDX21	0.815146	0.439764	-0.375383
cg14085500	TRIM32;ASTN2;ASTN2;TRIM32;ASTN2	0.883326	0.50794	-0.375387
cg25604247	CPNE4	0.750781	0.375391	-0.37539
cg18509719	BRSK2	0.843378	0.467974	-0.375404
cg14241894	SH3BP4	0.778017	0.402579	-0.375438
cg12937413		0.851506	0.475935	-0.375571
cg03721657	HCCA2	0.774441	0.398782	-0.375659
cg18919209	MAML2	0.892563	0.516842	-0.375721
cg23336810	SLC37A1	0.781357	0.405572	-0.375785
cg07830472	BAIAP2L1	0.822722	0.446785	-0.375937
cg21272095	ITLN2	0.903715	0.527746	-0.375969
cg17142432	SHANK2	0.666377	0.29034	-0.376038
cg15647005		0.877202	0.501142	-0.376061
cg03673470	ZP4;LOC100130331	0.752001	0.375786	-0.376215
cg22338356	PRKDC;PRKDC	0.757867	0.381646	-0.376221
cg24847366		0.839744	0.463437	-0.376306
cg02855302	CDC42BPB	0.837399	0.460945	-0.376454
cg14931811	SLC14A2	0.804322	0.427821	-0.376501
cg13674249	UBQLN1;UBQLN1	0.798122	0.421466	-0.376656
cg19658522	SFRS8	0.885478	0.508783	-0.376694
cg12744758		0.74111	0.364273	-0.376837
cg13970540	RPL18AP3;SNORA68;RPL18A	0.819338	0.442403	-0.376935
cg25527123	ZNF583;ZNF583;ZNF583	0.848006	0.47106	-0.376946
cg20765700	RIMBP2	0.72721	0.350264	-0.376946
cg04897439	CCDC85C	0.802945	0.425844	-0.377101
cg05586863		0.796608	0.419504	-0.377103
cg22125989		0.856973	0.479804	-0.377169
cg18912530		0.752374	0.375071	-0.377303
cg22310079		0.812717	0.435388	-0.377329
cg07216133	RREB1;RREB1;RREB1;RREB1	0.6757	0.29831	-0.377389
cg13221107	KRT6B	0.725704	0.348229	-0.377475
cg08236499	EXOC3	0.932667	0.554977	-0.37769
cg26446832	DKK3;DKK3;DKK3	0.743787	0.366065	-0.377722
cg18889973	PTPRN2;PTPRN2;PTPRN2	0.876418	0.498565	-0.377852
cg08402246		0.756252	0.378174	-0.378078
cg01002636	RBM11	0.878656	0.500466	-0.37819
cg23002008	MTUS1;MTUS1	0.848231	0.469908	-0.378323
cg02237755	SCD	0.776781	0.398354	-0.378428
cg16814680		0.794093	0.415486	-0.378607
cg25581222	CSNK1G1	0.707149	0.328501	-0.378648
cg07202461	MIB1;MIR133A1	0.794834	0.415914	-0.37892
cg26551026	CABLES1;CABLES1	0.714034	0.33511	-0.378924
cg12114200		0.758752	0.379725	-0.379027
cg13584531	MGAT4A;MGAT4A	0.84724	0.468117	-0.379123
cg21013431		0.724183	0.34501	-0.379173
cg23270423		0.817957	0.438547	-0.379411
cg08595989		0.745405	0.365765	-0.379639
cg09318283		0.648395	0.268597	-0.379798
cg20151301	ADARB2	0.709606	0.329743	-0.379863
cg08810397	CLCN7;CLCN7	0.761475	0.38149	-0.379984
cg15697935	HHAT;HHAT	0.837539	0.457357	-0.380182
cg18815957		0.698922	0.318619	-0.380303
cg27391816	SLC35E2	0.735493	0.355147	-0.380345
cg11615959	CLEC4M;CLEC4M;CLEC4M;CLEC4M;CLEC4M;CLEC4M;CLEC4M;CLEC4M;CLEC4M;CLEC4M;CLEC4M;CLEC4M	0.787737	0.407352	-0.380385
cg21811911	TBC1D16	0.7266	0.345987	-0.380613
cg00751332	CABLES1;CABLES1	0.72944	0.348659	-0.380781
cg06646139		0.782698	0.401798	-0.3809
cg10054332	PVT1	0.729516	0.348524	-0.380992
cg15803671	TGIF1;TGIF1;TGIF1;TGIF1;TGIF1;TGIF1;TGIF1;TGIF1	0.778361	0.397001	-0.381359
cg22066521	ABCB5;ABCB5;ABCB5;ABCB5;ABCB5;ABCB5;ABCB5	0.814886	0.43346	-0.381426
cg20801711		0.776198	0.394507	-0.381691
cg14752818	C3orf30;IGSF11	0.923772	0.541826	-0.381946
cg19180698		0.71693	0.334976	-0.381954
cg00715197	RAD51L1;RAD51L1;RAD51L1	0.753258	0.371005	-0.382252
cg01388988	LOC284661	0.843687	0.461407	-0.382279
cg26986629		0.765438	0.382907	-0.382531
cg11021222	NEDD1;NEDD1;NEDD1;NEDD1	0.760046	0.377365	-0.382681
cg13993676	TCEB3B;KATNAL2	0.855533	0.472614	-0.382919
cg01100322		0.780503	0.397502	-0.383002
cg09977852	PCCA;PCCA	0.83552	0.452475	-0.383045
cg16721418		0.758323	0.375085	-0.383238
cg10272520	DCLK2;DCLK2	0.841141	0.457863	-0.383278
cg04010446	PARK2;PARK2;PARK2	0.800866	0.417549	-0.383316
cg19495013	FIGNL2;FIGNL2	0.620891	0.237019	-0.383872
cg03573455	AGPAT1;AGPAT1	0.840245	0.456367	-0.383877
cg09959495	AGAP1;AGAP1	0.845076	0.460618	-0.384458
cg10892794	RTTN	0.852483	0.468019	-0.384464
cg12008047	GDF15	0.907681	0.523172	-0.384509
cg13104257	PRDM16;PRDM16	0.837296	0.452619	-0.384677
cg10300728		0.80972	0.424961	-0.384759
cg12863443	C10orf28	0.860586	0.475505	-0.385082
cg20103263		0.818076	0.432723	-0.385353
cg18473137	CDK5R1	0.780791	0.395331	-0.385459
cg21201272	TRAPPC9;TRAPPC9	0.738168	0.352357	-0.385811
cg20117103	ATP10A	0.783169	0.397339	-0.38583
cg11721554	MIR377	0.761583	0.375576	-0.386007
cg10116456	TSNAX-DISC1;DISC1;DISC1;DISC1;TSNAX-DISC1;DISC1;DISC1;DISC1;DISC1;TSNAX-DISC1;DISC1;DISC1;TSNAX-DISC1;TSNAX-DISC1;DISC1;DISC1;DISC1;DISC1;DISC1;TSNAX-DISC1;TSNAX-DISC1;DISC1;DISC1;DISC1;DISC1;DISC1;TSNAX-DISC1;DISC1;DISC1;DISC1;DISC1	0.821093	0.435036	-0.386057
cg14121472	ITFG2	0.83419	0.448086	-0.386103
cg09081941		0.918005	0.531488	-0.386517
cg01111006		0.725675	0.338796	-0.38688
cg09612454	C21orf54	0.844354	0.457426	-0.386929
cg25844590	PPFIBP2	0.7626	0.375643	-0.386957
cg12004430	TSSC1	0.845578	0.458426	-0.387152
cg06746829	PADI2	0.746053	0.358754	-0.387299
cg04171808	CD44;CD44;CD44;CD44;CD44	0.704163	0.31646	-0.387703
cg22155405	LOC284441	0.820749	0.433	-0.387749
cg14467840	S100A13;S100A1;S100A13;S100A13;S100A13;S100A13	0.861128	0.47303	-0.388098
cg15669879		0.743762	0.355433	-0.388329
cg17316862	PLEKHH1	0.832188	0.443438	-0.38875
cg03687070		0.690439	0.301626	-0.388814
cg01198184	CDC42BPB	0.822016	0.433157	-0.388859
cg23054119		0.763766	0.374312	-0.389453
cg18471488	HM13;HM13;HM13;HM13	0.703909	0.314348	-0.389562
cg11201447	MIR1204;PVT1	0.844503	0.454868	-0.389635
cg02660643	ZCCHC14	0.799584	0.409942	-0.389642
cg25679431	GPD1L	0.826876	0.436748	-0.390128
cg21540035	ZKSCAN1	0.769682	0.379526	-0.390156
cg17156828	HDAC4	0.834084	0.443892	-0.390192
cg25011809	KIF3A	0.765656	0.37537	-0.390286
cg07458849		0.818166	0.427709	-0.390457
cg01854776	SH3BP4	0.737381	0.346866	-0.390516
cg27662505		0.794048	0.403517	-0.390531
cg22209723		0.788201	0.397512	-0.390689
cg09050670	CLCN7;CLCN7	0.655317	0.264554	-0.390763
cg14155388	SEMA4D;SEMA4D	0.886582	0.495586	-0.390996
cg18010085		0.794417	0.403315	-0.391102
cg25738688		0.751719	0.360253	-0.391466
cg11821702	MLANA	0.780497	0.389011	-0.391486
cg02627405		0.792567	0.401058	-0.391508
cg25840378		0.817993	0.426272	-0.391721
cg08185798	ALX1	0.787078	0.395178	-0.3919
cg06034711		0.708068	0.315819	-0.392249
cg10099813	CPEB2;CPEB2	0.765767	0.373467	-0.3923
cg03647436	INPP5A	0.831623	0.439276	-0.392347
cg15678380		0.783786	0.391227	-0.392559
cg09101894	PIK3R1;PIK3R1	0.764029	0.371149	-0.39288
cg21783672		0.737561	0.344305	-0.393257
cg14128259	REP15	0.79623	0.402931	-0.393298
cg15849724	FAM83B	0.844874	0.451529	-0.393345
cg08362283		0.769264	0.375916	-0.393348
cg03263514	GP1BB;SEPT5	0.621382	0.227666	-0.393716
cg23523480		0.74809	0.35428	-0.39381
cg07275979	WDR67;WDR67	0.806628	0.412593	-0.394035
cg15283154	IQCE;IQCE	0.856798	0.462017	-0.394782
cg13434764		0.668312	0.273201	-0.395111
cg09184378		0.823669	0.428551	-0.395118
cg24578857	PLD6	0.737892	0.342749	-0.395143
cg13691567		0.734332	0.33899	-0.395342
cg19418318	MYO9B;MYO9B	0.642035	0.246644	-0.395391
cg23465685		0.836831	0.440909	-0.395922
cg10266098	TECPR2	0.87581	0.479845	-0.395964
cg05787378	C13orf35	0.858045	0.461967	-0.396078
cg08894487	ARID3A	0.613135	0.216638	-0.396497
cg16025611	MAN2B2	0.743034	0.345875	-0.397159
cg23182840	SETMAR;SETMAR	0.8163	0.418623	-0.397677
cg00070235	CRAMP1L	0.871807	0.474118	-0.397689
cg09730407		0.858139	0.460422	-0.397717
cg05514299	MGAT5B;MGAT5B	0.67062	0.272781	-0.39784
cg26680097		0.899587	0.501618	-0.397969
cg03165356		0.753832	0.355704	-0.398128
cg20853370	HDAC4;MGC16025	0.739671	0.34151	-0.398161
cg24721056	GNAL;GNAL;GNAL	0.816289	0.418113	-0.398176
cg13236389		0.651841	0.253485	-0.398356
cg08173919	MAPK8IP2;MAPK8IP2	0.837626	0.439218	-0.398408
cg11435167	MBD3	0.822824	0.424256	-0.398568
cg25025181	SMYD3;SMYD3	0.752972	0.354069	-0.398903
cg14204619	BRSK2	0.882431	0.483231	-0.3992
cg21401376		0.796724	0.396863	-0.399861
cg25356678		0.803632	0.403692	-0.39994
cg10949880	RSU1;RSU1	0.852904	0.452849	-0.400055
cg18515872	RGS6	0.735588	0.335274	-0.400314
cg15402992	NCOA5	0.842784	0.442423	-0.400361
cg16869647		0.816859	0.415818	-0.401041
cg11239120		0.819631	0.418264	-0.401367
cg01589353	BRI3BP	0.700188	0.298057	-0.402131
cg04357789		0.740684	0.338074	-0.40261
cg15668538	TTC19	0.778635	0.375272	-0.403363
cg07776993	ADCK5	0.887968	0.48423	-0.403738
cg14528056	GBAP1	0.759615	0.354782	-0.404833
cg15320001	MRAS;MRAS	0.796658	0.391818	-0.40484
cg12366960		0.883382	0.478159	-0.405223
cg04683068	DNMT3A;DNMT3A;DNMT3A	0.729172	0.323865	-0.405307
cg07516307	RXRB	0.798385	0.39293	-0.405455
cg15757853	CABLES1;CABLES1	0.811613	0.405902	-0.405711
cg21089584	JARID2	0.696723	0.290871	-0.405852
cg18312113	SSU72	0.796008	0.389938	-0.40607
cg19573208	GTPBP5	0.808349	0.402213	-0.406136
cg08629884	TMEM129;TMEM129	0.905974	0.499707	-0.406267
cg04015912	MGC16025;HDAC4	0.759172	0.352659	-0.406513
cg12907969	LYSMD3	0.799395	0.39282	-0.406575
cg03693714	MGRN1;MGRN1;MGRN1;MGRN1	0.871613	0.464492	-0.407121
cg20011360	C4orf19;C4orf19	0.7412	0.33353	-0.40767
cg14302083	MAD2L1BP;MAD2L1BP	0.809812	0.402099	-0.407713
cg26651775	METRN	0.827902	0.420089	-0.407813
cg21920221	STK10	0.663621	0.25494	-0.408682
cg10731256	NIT2	0.830554	0.419002	-0.411552
cg10000148	SNORD114-21;SNORD114-20	0.767603	0.355592	-0.41201
cg01898377		0.749258	0.336972	-0.412286
cg01492639		0.806701	0.393755	-0.412946
cg27569829	BCL2	0.720927	0.307788	-0.41314
cg03833097		0.872057	0.458481	-0.413576
cg05413628	CLCN7;CLCN7	0.745402	0.331755	-0.413647
cg21034034		0.771856	0.358141	-0.413714
cg23829990	UNC50	0.852465	0.438083	-0.414382
cg06794038	C17orf77;CD300LD	0.86756	0.452747	-0.414812
cg13590475	RPS12;SNORD100;SNORA33	0.838017	0.422955	-0.415061
cg17905091	DIP2C	0.751045	0.335906	-0.415139
cg09830162	FAHD1;FAHD1;C16orf73;C16orf73	0.796575	0.381112	-0.415463
cg11890453	SOCS6	0.806981	0.391017	-0.415964
cg19904425	SERPINA12	0.696903	0.280767	-0.416136
cg05334363	CRK;CRK	0.743667	0.327436	-0.416231
cg05777919	TTC15	0.783366	0.366708	-0.416659
cg10691912	PHF23;DVL2	0.85595	0.438884	-0.417065
cg22954978	MTHFD1L	0.757411	0.339422	-0.417989
cg00942241	LMF1	0.888726	0.46932	-0.419407
cg19442149	FUT3;FUT3;FUT3;FUT3	0.917425	0.497899	-0.419525
cg08858245	SH3BP4	0.780557	0.360463	-0.420095
cg19997179		0.773486	0.353096	-0.42039
cg24631609	NCOR2;NCOR2	0.864874	0.443921	-0.420954
cg06492521	DIP2C	0.824972	0.403987	-0.420985
cg14027161	VAPA;VAPA	0.830482	0.409021	-0.421461
cg13977280	RGS12;RGS12;RGS12	0.85422	0.432569	-0.42165
cg21899942	RGS6	0.726961	0.305245	-0.421716
cg07126979	PODXL2	0.833465	0.411715	-0.42175
cg19403610		0.812698	0.39022	-0.422478
cg13788000		0.76646	0.343608	-0.422852
cg12171771	C13orf35	0.901493	0.478426	-0.423067
cg26348995		0.859031	0.435775	-0.423256
cg23150604		0.767355	0.343839	-0.423516
cg09522479	DIP2C	0.781473	0.357799	-0.423674
cg11690789	EXOC3	0.891473	0.467065	-0.424409
cg05626536	MAPK15	0.837282	0.411716	-0.425566
cg22877230	HDAC4;MGC16025	0.846048	0.41998	-0.426068
cg06142743	HDAC4;MGC16025	0.828502	0.401889	-0.426614
cg04426802	FAM53B	0.943191	0.516282	-0.426908
cg15704225		0.817592	0.389987	-0.427606
cg01334209	KRTAP9-2	0.885518	0.457855	-0.427663
cg02939078	TCFL5	0.852892	0.424713	-0.428179
cg10673467	NOSTRIN	0.812266	0.383698	-0.428568
cg25247520	MIR1204;PVT1	0.873764	0.444206	-0.429558
cg16329842	MAD1L1;MAD1L1;MAD1L1	0.818959	0.388699	-0.430259
cg26457248	MBP;MBP	0.704145	0.272773	-0.431372
cg19148647		0.856495	0.424829	-0.431666
cg06224893	DNMT3A;DNMT3A;DNMT3A	0.810502	0.376795	-0.433707
cg00163372	MYC	0.809994	0.375948	-0.434046
cg22798362	MYO1D	0.831764	0.397667	-0.434096
cg08915171		0.81325	0.378913	-0.434337
cg20289412	SYT16	0.835142	0.397223	-0.437918
cg18861767	C10orf58;C10orf58	0.805265	0.363234	-0.442031
cg20662658		0.841084	0.395498	-0.445586
cg02400474	ZSCAN22	0.879254	0.430185	-0.449069
cg08515811	TBC1D16	0.938192	0.487041	-0.451151
cg18941864	TRPM8	0.820279	0.368491	-0.451788
cg14910227	MIR495	0.892493	0.437293	-0.455199
cg18119644	BRSK2	0.920879	0.464745	-0.456134
cg14453449	ATP9B	0.774863	0.31627	-0.458593
cg01361555	SOS1	0.908213	0.449565	-0.458648
cg17435479		0.767438	0.304123	-0.463315
cg06163994		0.788444	0.320191	-0.468253
cg15998961	GOLGA3	0.839157	0.367304	-0.471853
cg13948824	ITPR2	0.817413	0.324751	-0.492662
cg02364970	TBC1D16	0.943895	0.422465	-0.52143

## Sheet: RB-CpGs (n=554)
TargetID	UCSC_RefGene_Name	AVG_RET	AVG_RB	RB_CpGS
cg10181419	ACP1;SH3YL1;SH3YL1;ACP1;ACP1;ACP1	0.0145711	0.0870726	0.0725016
cg15193133		0.789342	0.84035	0.0510087
cg03536983	NFIC	0.0478113	0.0934497	0.0456384
cg24167652	ZNF544	0.1169	0.161804	0.0449032
cg20982606	UNG;UNG	0.0680186	0.110334	0.042315
cg10601968	HNRNPA0	0.121492	0.163344	0.0418517
cg03028061		0.83678	0.878513	0.041733
cg07352798	NDFIP1	0.117934	0.159106	0.0411717
cg20014778	URB2;TAF5L;TAF5L	0.198212	0.236684	0.038472
cg00445443	HOXA2	0.0839303	0.121763	0.0378323
cg21874404	MEG8	0.798657	0.836097	0.0374399
cg03516452		0.0815046	0.118445	0.0369402
cg18532907	OR52D1	0.835671	0.871162	0.0354908
cg23053407	RNPC3	0.29945	0.334535	0.0350852
cg20273670		0.0617649	0.0956226	0.0338577
cg14951488	CEP55;CEP55	0.114196	0.147189	0.0329925
cg16438303	POLR2C	0.039155	0.0714668	0.0323118
cg09080114	SPSB2;SPSB2	0.0340354	0.0650286	0.0309931
cg23615572	PRDX5;PRDX5;TRMT112;PRDX5	0.104144	0.135081	0.0309364
cg10373645	DUSP11;DUSP11	0.0382783	0.0685084	0.0302301
cg22867066	LOC286016;TNPO3	0.174172	0.203728	0.0295556
cg11361262	ST3GAL5	0.2136	0.24255	0.0289497
cg00788710		0.842585	0.87094	0.0283551
cg19696329	LTV1	0.107134	0.134056	0.0269222
cg06474082	ZNF296	0.269841	0.296585	0.0267442
cg16740905	SEC1;DBP	0.0535025	0.080238	0.0267355
cg13919174	SVEP1	0.0394111	0.0660491	0.026638
cg15674175	ZCCHC3	0.077129	0.103404	0.0262755
cg13928649	PRDM12	0.113514	0.137927	0.0244125
cg25721625	CXCL12;CXCL12;CXCL12	0.0677895	0.0920117	0.0242222
cg26378403	CAPRIN2;CAPRIN2;CAPRIN2	0.0414771	0.0654432	0.023966
cg02759005	SELK;SELK	0.039637	0.0623588	0.0227218
cg22376805	PROX1	0.789134	0.811681	0.022547
cg05210886	EFCAB2;EFCAB2;EFCAB2;EFCAB2;EFCAB2;EFCAB2	0.0957368	0.11794	0.0222036
cg02936451		0.062686	0.0848722	0.0221862
cg08650426	ACBD6	0.21345	0.234955	0.0215052
cg21146170		0.833803	0.855287	0.0214842
cg13157960	NUDT19	0.0551439	0.0766162	0.0214722
cg00547445	GPR120	0.0971854	0.118416	0.0212306
cg19628988	CXXC5	0.0522779	0.0732986	0.0210207
cg23350889	FBRSL1	0.0854117	0.106403	0.0209914
cg01608030	UQCR	0.0510972	0.0718667	0.0207694
cg13371883	NPAS2	0.863322	0.88353	0.0202089
cg02148421		0.0487181	0.0686137	0.0198956
cg02411974	FAR1	0.0733228	0.093166	0.0198432
cg15211621	LOC284440	0.0515762	0.0712966	0.0197203
cg09430689	C14orf1;C14orf1;TTLL5	0.0482429	0.0679612	0.0197182
cg23554129		0.0595196	0.0791679	0.0196483
cg23959119	PRR19;PAFAH1B3;PAFAH1B3;PAFAH1B3	0.0711523	0.0906383	0.019486
cg13763516	USP22	0.068031	0.0874785	0.0194474
cg05019826		0.0232255	0.0422856	0.0190601
cg15322963	IDE	0.0898734	0.10884	0.018967
cg16314538		0.859624	0.87789	0.0182661
cg13227697	ZNF274;ZNF274;ZNF274	0.0572396	0.0750148	0.0177751
cg01578341	MEX3B	0.0550717	0.0728376	0.0177659
cg02462761	SRA1;SRA1	0.08082	0.0981899	0.0173699
cg09081965	BLOC1S2;BLOC1S2;BLOC1S2	0.107433	0.124727	0.0172939
cg00526576	ZNF747	0.0800253	0.09723	0.0172047
cg09915703	STX5	0.056664	0.07339	0.0167261
cg13882836	DTX4	0.0711041	0.0877727	0.0166686
cg03704503	COMTD1	0.0514918	0.0679257	0.0164339
cg19938277	ASAH1;ASAH1;ASAH1;ASAH1;ASAH1	0.0502651	0.066663	0.0163979
cg13180005	GLUL;GLUL;GLUL	0.102328	0.118528	0.0162001
cg17239651	FAU;MRPL49	0.0543475	0.0695939	0.0152464
cg19375479	ZNF229;ZNF229	0.0464587	0.0616909	0.0152322
cg00955096	TPD52L1;TPD52L1;TPD52L1;TPD52L1	0.036435	0.0516285	0.0151935
cg26308425	SFRS4	0.0540842	0.0692576	0.0151734
cg03094193		0.0222943	0.0372462	0.0149519
cg07538160	MUC21	0.829749	0.844694	0.0149452
cg12648600	MRPS18B;PPP1R10	0.0960825	0.110949	0.0148666
cg14496969	INO80E;HIRIP3	0.0452629	0.0600552	0.0147923
cg14888176	MED4	0.0585616	0.0733056	0.014744
cg11507926	ACOX1;ACOX1;C17orf106	0.0323772	0.0467569	0.0143797
cg05495029	IRF3;BCL2L12;BCL2L12	0.042903	0.0572267	0.0143237
cg19573464	KPNB1	0.0498794	0.0640791	0.0141997
cg20811273	CASP3;CCDC111;CCDC111;CASP3	0.0403881	0.0542426	0.0138545
cg27352063	PPIF	0.284866	0.298612	0.0137463
cg17217295	ITGA2B	0.0318686	0.0454132	0.0135446
cg00022308	CCDC121;CCDC121;GPN1;CCDC121;GPN1;GPN1;GPN1;CCDC121;GPN1	0.0395219	0.0529791	0.0134572
cg22027475	TSPAN31;TSPAN31	0.0712067	0.0845852	0.0133786
cg00048178	GFOD1	0.0789971	0.0921098	0.0131128
cg16089416	LMNB1	0.0718421	0.0849308	0.0130888
cg06027057		0.0434725	0.0563978	0.0129253
cg16232842	PML;PML;PML;PML;PML;PML;PML;PML;PML	0.0397581	0.0523986	0.0126405
cg21028326	TUBGCP6;TUBGCP6	0.0324517	0.0449167	0.012465
cg21446242	LRRIQ3;TNNI3K;FPGT;LRRIQ3	0.0181589	0.030503	0.0123441
cg21571665	ZNF410	0.0530015	0.0652641	0.0122626
cg18494188		0.85762	0.869882	0.0122621
cg21767703	ERO1LB	0.093204	0.105124	0.0119204
cg21452443	NMT1;DCAKD;DCAKD	0.0476794	0.059568	0.0118886
cg27650726	LOC93622	0.0292159	0.0410914	0.0118755
cg19513868		0.0888941	0.100086	0.0111924
cg13416283	HSP90AA1;HSP90AA1	0.0277521	0.038917	0.0111649
cg13761440	MPPED2	0.0577699	0.0688845	0.0111146
cg00439267	INPPL1;INPPL1	0.139198	0.150023	0.0108243
cg11468835	DNAJC4	0.0464822	0.0572355	0.0107533
cg04961445	DCTN5;PALB2;DCTN5	0.0546076	0.065156	0.0105485
cg16131859	VGLL4;VGLL4	0.061729	0.0722627	0.0105337
cg21117139	DCAF4;DCAF4;DCAF4;DCAF4;DCAF4;DCAF4;DCAF4;DCAF4;DCAF4;DCAF4	0.049416	0.0597764	0.0103603
cg09499414	LOX;LOX	0.140369	0.150721	0.0103517
cg17850838	MKI67;MKI67	0.0416512	0.0518385	0.0101873
cg17852594	ZSWIM5	0.0412719	0.0512516	0.00997968
cg12790037	MLH1;MLH1;MLH1;EPM2AIP1;MLH1	0.0369692	0.0468938	0.00992464
cg03615240		0.171417	0.181328	0.00991141
cg09551172	AGL;AGL;AGL;AGL;AGL	0.0444439	0.0542959	0.00985203
cg23832438	ZNF212	0.0298294	0.0395764	0.00974702
cg21173721	FAM102A	0.0416901	0.0512744	0.0095843
cg05290489	RPP40	0.0728302	0.0822545	0.00942438
cg17259265	HYLS1	0.915767	0.924994	0.00922744
cg13150564	PTGR2;PTGR2;PTGR2	0.0316433	0.0407089	0.00906551
cg12208283	LOC729991-MEF2B;RFXANK;LOC729991-MEF2B;LOC729991;LOC729991-MEF2B;RFXANK;LOC729991	0.0481844	0.0571898	0.0090054
cg01579019	PBK	0.101469	0.110046	0.00857733
cg11944757		0.0419256	0.0504758	0.00855016
cg22277700	ERCC5	0.0335819	0.0420987	0.00851677
cg14102033	KIAA0649	0.0251701	0.0335111	0.00834095
cg10626718	SGK3;SGK3;SGK3	0.03455	0.0426525	0.00810247
cg00156964	CCDC41;CCDC41;LOC144486	0.0800848	0.0881671	0.00808231
cg10884788	IGSF9B	0.0477153	0.0557239	0.00800858
cg20227213	GOLGA4	0.0717006	0.0793808	0.00768017
cg03925157	DSTN;DSTN	0.132463	0.140112	0.0076488
cg02663230	MAP4K1;EIF3K;MAP4K1	0.0549049	0.062529	0.00762416
cg25447241	NDUFA5	0.0274466	0.035033	0.00758635
cg16040186	GDPD1;GDPD1;GDPD1	0.0360388	0.0435804	0.0075416
cg08316775	TPRKB	0.0159356	0.0233457	0.00741007
cg23471617	C5orf33;C5orf33	0.0266878	0.0338823	0.00719457
cg22223655	RTTN;RTTN	0.0148477	0.0220166	0.00716895
cg17174307		0.868589	0.875749	0.0071601
cg11264853	PGM2L1	0.0365568	0.0435616	0.00700482
cg19233923	OTUB1;OTUB1;OTUB1	0.0210232	0.0278359	0.00681273
cg16512882	C10orf25;ZNF22	0.116459	0.122147	0.00568851
cg21808250	ZNF268;ZNF268;ZNF268;ZNF268;ZNF268;ZNF268;ZNF268;ZNF268;ZNF268	0.0416159	0.0471767	0.00556073
cg21806917	RBM14	0.0284404	0.0336421	0.00520177
cg15508193		0.0497692	0.0548837	0.00511442
cg24303814	RAVER1	0.0581066	0.0629004	0.00479371
cg19581816		0.0757548	0.0805382	0.00478334
cg11964564	KCNS2	0.0229973	0.0276597	0.00466234
cg19311218	ZNF229	0.0741944	0.0787645	0.00457012
cg00547018	ALG1	0.0634141	0.0678991	0.00448499
cg21463023	SEC22C;SEC22C	0.0554269	0.0599106	0.00448371
cg22441683	ANO6;ANO6;PLEKHA9;ANO6	0.0620457	0.0664494	0.00440366
cg20106907	SRPRB	0.0609022	0.0652032	0.00430101
cg11084015	OSBPL10	0.899412	0.903592	0.00418052
cg24394771	ATP1B3;ATP1B3	0.0275307	0.0316462	0.00411555
cg04833379		0.881043	0.885145	0.00410249
cg22702784	ASXL2	0.0144456	0.0185398	0.00409427
cg24506574	GOLIM4	0.088207	0.0921331	0.0039261
cg17500103	NPY1R	0.0487515	0.0525004	0.00374887
cg02585417	MIR618;LIN7A	0.0439293	0.0475458	0.0036165
cg14704714	CYP4F8	0.0337836	0.0372874	0.00350384
cg06069179	CCT6B;CCT6B;ZNF830	0.0155185	0.0188535	0.00333502
cg00241218	HLA-B	0.0607011	0.063972	0.00327089
cg02188190		0.859092	0.862332	0.00323964
cg13087330		0.905125	0.908117	0.00299183
cg25285658	MRFAP1L1	0.0286599	0.0316107	0.0029508
cg19882826	ZFAND3	0.0326429	0.0354882	0.00284526
cg11158729	CNNM4	0.0781052	0.0808653	0.0027601
cg18795133		0.868525	0.87125	0.0027248
cg19329556	METTL6;EAF1;METTL6	0.0607188	0.0632202	0.00250139
cg01267076		0.904632	0.9068	0.00216766
cg05300045	ACSM5	0.888781	0.890939	0.00215864
cg23956036		0.059428	0.0611703	0.0017423
cg02773399		0.908093	0.9097	0.00160755
cg14814333	VGF	0.0239527	0.0255219	0.00156919
cg20206322	CST1	0.917313	0.918586	0.00127269
cg04964571	HPS1;HPS1	0.0453048	0.0464343	0.00112944
cg06959283	ODZ4	0.9121	0.912634	0.000533858
cg04898035	MTUS1;MTUS1	0.915473	0.915894	0.000420879
cg18045100		0.827667	0.827918	0.000251439
cg09107432	TGM6	0.956357	0.956586	0.000229154
cg00772959		0.8893	0.889244	-5.59556e-05
cg23206851	HOXA2	0.0951805	0.0948309	-0.000349529
cg16449489	CHST15	0.857609	0.857253	-0.000356383
cg22437161	SHH	0.0455906	0.0445001	-0.00109042
cg11579466	FHAD1	0.876389	0.875264	-0.00112497
cg14456450		0.0593312	0.0580805	-0.00125063
cg22987614	ODZ4	0.921236	0.919943	-0.00129265
cg08185223		0.90373	0.902425	-0.00130526
cg25004981	LASS3	0.953649	0.952237	-0.00141188
cg24228012	CTSO	0.0871973	0.0856869	-0.00151042
cg22795185	RABGAP1L	0.0793945	0.0776673	-0.00172713
cg22790931	POU6F2;POU6F2	0.923985	0.922209	-0.00177597
cg27215765	ITGA9	0.0445047	0.042591	-0.0019137
cg22785562		0.910792	0.908786	-0.00200548
cg16587832	VAT1L	0.914779	0.912643	-0.00213679
cg03749154		0.917487	0.915233	-0.00225417
cg13805533	SLC24A3	0.925379	0.92312	-0.00225945
cg04187939	AFF3;AFF3	0.912608	0.910311	-0.00229726
cg02221295		0.818658	0.816002	-0.00265652
cg05729745		0.63202	0.628663	-0.00335684
cg09285543	MEG3;MEG3;MEG3	0.916024	0.912519	-0.00350536
cg11886880		0.982087	0.978568	-0.00351875
cg03601836	CLDN1	0.916729	0.912764	-0.00396553
cg08433673	NUDT18	0.0438164	0.0397749	-0.00404149
cg06318796	ARID5B	0.896903	0.892031	-0.00487192
cg09943845		0.918136	0.913055	-0.00508069
cg06208339	RBP1;RBP1;RBP1;RBP1;RBP1;RBP1	0.0735602	0.0683887	-0.00517143
cg10902667	PRKAG2;PRKAG2	0.922696	0.917396	-0.00529942
cg03663955	MIR377	0.874485	0.869009	-0.00547616
cg04450876	GTSF1	0.935589	0.930102	-0.00548751
cg07834423	OR2T5	0.933304	0.927808	-0.00549575
cg19300195	VWF	0.924782	0.919207	-0.00557464
cg15216858	THBS2	0.977212	0.971506	-0.00570577
cg16845257	DRD2;DRD2	0.902333	0.896617	-0.00571597
cg07460524	MEG3;MEG3;MEG3	0.925518	0.919727	-0.00579118
cg23803120		0.913449	0.907449	-0.00599947
cg20584474		0.923821	0.917792	-0.00602935
cg13772595	KCNT1	0.933191	0.926947	-0.00624358
cg13493005	ODZ4	0.876681	0.870325	-0.00635576
cg10481560	HCCA2;LOC338651	0.910139	0.903725	-0.00641401
cg02101571	DEFB134	0.942444	0.935738	-0.00670558
cg11045531		0.924059	0.9173	-0.00675915
cg21121082		0.937245	0.930301	-0.00694362
cg05921532		0.943193	0.935936	-0.00725708
cg19577074	FAM160A1	0.922261	0.914754	-0.00750668
cg02569596	NCRNA00111	0.948497	0.940846	-0.00765074
cg06053056		0.911807	0.90411	-0.0076968
cg13528199		0.9797	0.971987	-0.00771314
cg24667736	PHLDB2;PHLDB2;PHLDB2;PHLDB2	0.908904	0.900983	-0.00792059
cg00066925		0.952915	0.944888	-0.00802739
cg08082692	CHST15	0.94751	0.939445	-0.00806516
cg26365623	OR52A4	0.900108	0.89174	-0.0083676
cg02695906		0.931501	0.923119	-0.00838203
cg15831998	FAM184A;FAM184A	0.862175	0.853779	-0.00839618
cg22493212		0.932327	0.923878	-0.00844955
cg25318470		0.936682	0.928175	-0.00850705
cg21069434	MYT1L	0.849577	0.841015	-0.00856235
cg18085117	CHST15;CHST15	0.945919	0.937289	-0.00863015
cg23901700	KRT20	0.934577	0.925778	-0.00879889
cg13814593	IQCA1	0.948678	0.939843	-0.00883419
cg20207327		0.864373	0.855508	-0.00886517
cg25350306	AFF3;AFF3	0.920267	0.911395	-0.00887165
cg10576499	CTNNA2;CTNNA2	0.979887	0.970486	-0.00940079
cg23726178		0.979328	0.969853	-0.00947464
cg10971048	GNG2	0.888479	0.878532	-0.0099474
cg03086893	NPC1L1;NPC1L1	0.968676	0.958686	-0.00999025
cg20743662		0.908535	0.898511	-0.0100232
cg16146794	DLK1	0.944547	0.93392	-0.0106264
cg05924647	RHOV	0.112592	0.10188	-0.0107123
cg11283729	SOBP	0.924692	0.913207	-0.0114852
cg11355975		0.914055	0.90217	-0.0118855
cg09561663	TGM3	0.921208	0.90892	-0.0122883
cg05688616	COL6A3;COL6A3;COL6A3;COL6A3;COL6A3	0.934224	0.92185	-0.0123736
cg16649375	UBQLNL;UBQLNL	0.896497	0.88412	-0.0123763
cg14478460		0.945446	0.93293	-0.0125158
cg13501202	COL6A3;COL6A3;COL6A3;COL6A3;COL6A3	0.928087	0.915523	-0.0125636
cg03393223	LOC399959	0.92485	0.912069	-0.0127807
cg00622988		0.882349	0.869468	-0.0128811
cg05658922		0.954903	0.941848	-0.0130557
cg14178775	NOTCH1	0.96949	0.956392	-0.013098
cg08414809	FBLN1;FBLN1;FBLN1	0.984036	0.970728	-0.0133081
cg03769992	WDFY4	0.90616	0.892846	-0.0133142
cg08629895		0.909933	0.896431	-0.0135018
cg01602068	SHANK2	0.977008	0.96349	-0.0135175
cg26058820		0.93465	0.921	-0.0136498
cg16940935	ACSM1	0.924603	0.910944	-0.0136594
cg19631264	MIR496	0.968518	0.954854	-0.0136639
cg01613870		0.912038	0.898245	-0.013793
cg04927341	COL24A1	0.980338	0.966312	-0.0140259
cg02616048	JAKMIP3	0.918784	0.904624	-0.0141601
cg07402939		0.940473	0.926133	-0.0143393
cg02051975	CST8	0.927106	0.912734	-0.0143719
cg23320693	TNFRSF1A	0.933443	0.918967	-0.0144754
cg22379862	CACNA2D4	0.823728	0.809207	-0.0145205
cg04807025	CSNK2A1P;GALNTL4	0.928719	0.914165	-0.014554
cg15541062	UBQLN3	0.945134	0.930439	-0.014695
cg07340447	ODZ4	0.984369	0.969604	-0.0147644
cg09994114		0.90744	0.892565	-0.014875
cg22712779		0.926252	0.911271	-0.0149812
cg01727651	CHI3L2;CHI3L2;CHI3L2	0.923096	0.907851	-0.0152454
cg19263124	FAM189A1	0.947546	0.932284	-0.0152615
cg24188870	DLGAP2	0.941031	0.925638	-0.0153932
cg21239436	PALM2;PALM2-AKAP2;PALM2-AKAP2;PALM2	0.940666	0.925209	-0.0154568
cg08143192	IRF8	0.973134	0.957657	-0.0154774
cg27351581		0.936627	0.920813	-0.015814
cg13224139		0.953239	0.937329	-0.0159096
cg03025641		0.909849	0.893701	-0.0161488
cg20535085	SLAMF1	0.930412	0.913999	-0.0164131
cg26872968	ENOX1;ENOX1	0.923127	0.906711	-0.0164157
cg07553195		0.969591	0.952746	-0.0168454
cg01389283	UBQLNL	0.931489	0.914492	-0.0169973
cg21064333		0.928037	0.911013	-0.0170236
cg00972976		0.926029	0.908993	-0.0170358
cg11869269	MIR377	0.890208	0.873064	-0.0171445
cg10433625		0.878479	0.861322	-0.0171564
cg15375163	JAKMIP3	0.970005	0.952749	-0.0172551
cg16243351	PAMR1;PAMR1	0.938874	0.921334	-0.0175408
cg11595635		0.935957	0.918262	-0.0176954
cg04511463		0.933896	0.916063	-0.0178337
cg18042632	C21orf130	0.921767	0.903907	-0.0178599
cg03419232	SYNJ2	0.970969	0.953072	-0.0178967
cg01693638		0.937436	0.919366	-0.01807
cg19594923		0.929163	0.910977	-0.0181863
cg05797821	ODZ4	0.948211	0.930005	-0.0182061
cg26509269		0.903789	0.885467	-0.0183213
cg12456510	TFF2	0.778602	0.760134	-0.0184684
cg18241967		0.853332	0.834778	-0.0185545
cg12046677	CACNA1C;CACNA1C;CACNA1C;CACNA1C;CACNA1C;CACNA1C;CACNA1C;CACNA1C;CACNA1C;CACNA1C;CACNA1C;CACNA1C;CACNA1C;CACNA1C;CACNA1C;CACNA1C;CACNA1C;CACNA1C;CACNA1C;CACNA1C;CACNA1C;CACNA1C;CACNA1C	0.928887	0.910279	-0.0186078
cg11055798	ITIH5;ITIH5	0.949555	0.930608	-0.0189465
cg00088916	VAT1L	0.903411	0.884253	-0.0191574
cg06954677	IDO2	0.92538	0.906193	-0.0191869
cg26659665	IQCJ;IQCJ	0.894857	0.875458	-0.0193986
cg03030984		0.959246	0.939792	-0.0194536
cg11102337	SYTL2;SYTL2;SYTL2;SYTL2;SYTL2	0.929321	0.909791	-0.0195301
cg09069294		0.965412	0.945613	-0.0197991
cg15678386	ODZ4	0.937543	0.917437	-0.0201061
cg14305560		0.972814	0.952592	-0.0202224
cg13776476		0.958455	0.938195	-0.0202597
cg10338848	A2BP1;A2BP1;A2BP1;A2BP1;A2BP1;A2BP1	0.939093	0.918825	-0.0202689
cg18876157		0.936296	0.915989	-0.0203066
cg11355658		0.88085	0.860351	-0.0204989
cg03717503		0.983589	0.962982	-0.0206069
cg24740404		0.939691	0.918871	-0.0208199
cg02024466		0.941331	0.920418	-0.0209133
cg07623058		0.946783	0.925867	-0.0209152
cg04864600	ASAM	0.923693	0.902738	-0.020955
cg16696462		0.967983	0.946966	-0.0210167
cg14504768	TMEM132D	0.938661	0.917561	-0.0211002
cg11199827		0.904154	0.882967	-0.0211873
cg07831273		0.945045	0.923681	-0.0213638
cg21735031		0.967322	0.945828	-0.0214939
cg17203447		0.925146	0.903467	-0.021679
cg18211706	GTSF1;GTSF1	0.977856	0.95605	-0.021806
cg10141261	CHST15	0.922838	0.900721	-0.022117
cg06995869	KCNJ1;KCNJ1;KCNJ1;KCNJ1;KCNJ1	0.935915	0.913796	-0.0221199
cg05963136	IGFL3	0.929719	0.907559	-0.02216
cg21696256		0.915556	0.893359	-0.0221967
cg18893311		0.939217	0.916941	-0.0222758
cg00417323		0.939355	0.917073	-0.0222817
cg26422472	FLI1;FLI1	0.955501	0.933138	-0.0223625
cg21980107	C21orf130	0.93156	0.909167	-0.0223934
cg13372231	UBQLN3	0.932364	0.909851	-0.0225135
cg09584122	AHRR	0.951592	0.929051	-0.0225409
cg03291455		0.924996	0.902068	-0.0229283
cg14941226	AFF3;AFF3	0.913141	0.890178	-0.0229636
cg02087332	POU2F3	0.923492	0.90036	-0.0231314
cg24492694	KCNQ1;KCNQ1	0.979566	0.956267	-0.0232997
cg11371382	AFF3;AFF3	0.905622	0.882009	-0.0236139
cg17891251	C1orf168	0.931056	0.907431	-0.0236252
cg14384416		0.934047	0.910101	-0.0239453
cg26533107	FOXL1;FOXL1	0.937783	0.913709	-0.0240743
cg07138024		0.921776	0.897552	-0.0242246
cg04882222	PRDM16;PRDM16	0.92341	0.899147	-0.0242626
cg21289461	RNF220	0.905116	0.880839	-0.0242769
cg15102430	FAM196B;DOCK2	0.923635	0.899319	-0.0243161
cg08260278		0.919501	0.895138	-0.0243628
cg00063144	KRT31	0.937979	0.91344	-0.0245395
cg23414577	TRIM22	0.898431	0.873803	-0.0246282
cg14278534		0.942565	0.917913	-0.0246517
cg06389252	POU6F2;POU6F2	0.912376	0.887668	-0.0247076
cg11735242		0.934997	0.910018	-0.0249797
cg24036791	GALNTL4	0.953172	0.928181	-0.0249915
cg08882738	TRIM34;TRIM34;TRIM34;TRIM6-TRIM34;TRIM78P	0.92446	0.899423	-0.0250368
cg05546264		0.917536	0.892114	-0.0254218
cg12464395		0.982485	0.957053	-0.0254324
cg17007693		0.913005	0.887559	-0.0254462
cg07688836		0.949865	0.924332	-0.0255332
cg09739536	ZFP2	0.897856	0.872233	-0.0256234
cg09109133	CDH13	0.930591	0.904948	-0.0256428
cg25481491	CACNA2D4	0.887774	0.862066	-0.0257083
cg06801941		0.949844	0.923926	-0.0259187
cg10413169	ANXA13;ANXA13	0.933579	0.907603	-0.0259766
cg23331981		0.971766	0.945735	-0.0260313
cg04428453	ACSM5	0.899489	0.873324	-0.0261652
cg06209298	MIR138-1	0.956847	0.930545	-0.0263026
cg03826059		0.928467	0.902122	-0.0263448
cg21449646	CSGALNACT1;CSGALNACT1	0.931874	0.905367	-0.0265067
cg01445399	LOC339524;LOC339524;LOC339524;LOC339524;LOC339524	0.908081	0.881222	-0.0268589
cg25735294		0.944239	0.917299	-0.0269407
cg25043986		0.926851	0.899896	-0.026955
cg02165693	SLC22A9	0.933907	0.906891	-0.0270157
cg11650926		0.947337	0.920224	-0.0271133
cg01219907		0.914824	0.887378	-0.0274468
cg06968859	CTNNA2;CTNNA2	0.888985	0.86135	-0.0276348
cg04976792		0.919441	0.891688	-0.0277537
cg15967263		0.930322	0.902544	-0.0277785
cg18914852		0.895265	0.867121	-0.0281443
cg14784009	TMCC3	0.915593	0.887279	-0.0283134
cg11960655		0.891094	0.862766	-0.0283282
cg13304265		0.923556	0.895094	-0.0284624
cg14321373	KCNK9	0.955245	0.926716	-0.0285284
cg00974578		0.895258	0.866548	-0.0287099
cg20253689	AFF3;AFF3	0.938045	0.909078	-0.0289667
cg07694985	AFF3;AFF3	0.933606	0.904619	-0.028987
cg06034255	CHST15	0.919407	0.890105	-0.0293018
cg01557738		0.938915	0.909387	-0.0295279
cg15823330	PRDM16;PRDM16	0.930378	0.900751	-0.0296279
cg26765743		0.918404	0.888438	-0.0299667
cg16738060		0.942258	0.912147	-0.0301111
cg12603369		0.935319	0.905047	-0.0302723
cg24553235	AFF3;AFF3	0.899512	0.869174	-0.0303377
cg08088566	ANO9	0.937768	0.906787	-0.0309803
cg15714223	ODZ4	0.850598	0.819417	-0.0311806
cg10287111		0.944625	0.913231	-0.0313938
cg04303500		0.937364	0.905887	-0.0314766
cg04633676	CCL2	0.915321	0.883785	-0.0315354
cg12645075		0.941906	0.910199	-0.0317077
cg01627212		0.880315	0.848368	-0.0319467
cg13945749		0.958903	0.926867	-0.0320352
cg03022211	LIMS2;LIMS2;LIMS2;LIMS2	0.883459	0.851307	-0.0321519
cg21170007		0.955097	0.92269	-0.0324077
cg01549525		0.919343	0.88675	-0.0325928
cg25492383		0.950262	0.917397	-0.0328653
cg18169940	C11orf36	0.934522	0.901491	-0.0330313
cg05432034		0.937837	0.904354	-0.0334831
cg12222244		0.908018	0.874397	-0.0336201
cg25020591	RTL1	0.930927	0.897061	-0.0338659
cg03056547	RPE65	0.94576	0.911759	-0.0340013
cg20416179	IYD;IYD;IYD;IYD;IYD;IYD	0.929299	0.895161	-0.0341377
cg06076518		0.926264	0.892014	-0.0342494
cg08066631	KCNQ1;KCNQ1	0.931875	0.897092	-0.0347833
cg20129534		0.922885	0.887873	-0.0350122
cg09232851	UBQLNL	0.924628	0.88953	-0.0350981
cg01973778	CDH13	0.920391	0.88524	-0.0351514
cg04043052	FAM110B	0.894973	0.859818	-0.035155
cg19180636		0.946314	0.910924	-0.0353902
cg03529598		0.972407	0.936752	-0.0356547
cg14913688		0.941852	0.906138	-0.0357138
cg01702312		0.963569	0.927322	-0.0362465
cg09486367	CA10;CA10;CA10	0.934765	0.898475	-0.0362892
cg06932776	RGS20;RGS20	0.970316	0.933743	-0.0365729
cg00960147		0.929632	0.893007	-0.0366248
cg10421718		0.964236	0.927527	-0.0367088
cg12761282	TGM3	0.906809	0.870062	-0.0367466
cg21109025	CCL2	0.93751	0.9005	-0.0370096
cg12184293	LOC285740;LOC285740	0.893058	0.85544	-0.0376181
cg25221254	ACER1	0.904723	0.867055	-0.0376679
cg12820006	MIR758;MIR1197;MIR323	0.921785	0.883757	-0.038028
cg13573346	MEG8	0.898699	0.860284	-0.0384152
cg11992599		0.909229	0.870689	-0.0385408
cg00109131	SLC36A3;SLC36A3;SLC36A3;SLC36A3	0.93091	0.892109	-0.0388009
cg02671382	NOTCH2	0.939827	0.900796	-0.039031
cg06541760		0.934793	0.895669	-0.0391242
cg22445920	SLC36A3;SLC36A3;SLC36A3;SLC36A3	0.942026	0.902686	-0.0393397
cg14182730		0.914629	0.874884	-0.0397447
cg03463729		0.979456	0.939529	-0.0399269
cg06440087	ITIH2	0.933481	0.893393	-0.0400879
cg00745543	H1FNT	0.930998	0.890429	-0.0405688
cg07507114	OR52H1	0.943049	0.902054	-0.0409958
cg03758367	GTSF1	0.901257	0.859952	-0.0413045
cg01300218	BACE2;PLAC4;BACE2;BACE2	0.927969	0.886303	-0.0416661
cg18843326		0.92182	0.880014	-0.0418059
cg05990988		0.91905	0.877055	-0.0419951
cg13555047		0.933056	0.890749	-0.0423073
cg16472834		0.934804	0.892402	-0.0424019
cg03056811		0.855315	0.812869	-0.0424461
cg06347896	C20orf197	0.918252	0.875255	-0.0429972
cg24196240	NCRNA00160	0.851274	0.808054	-0.0432208
cg17957235	C11orf36	0.961273	0.91791	-0.0433623
cg21692246	TGM6	0.930682	0.887222	-0.0434605
cg11519930	RNF220	0.917635	0.874063	-0.0435716
cg11640920	OR51I2	0.865971	0.822249	-0.0437214
cg27455211		0.925255	0.881454	-0.0438014
cg22053861	LTBP3;LTBP3;LTBP3	0.979121	0.935174	-0.0439466
cg02489478		0.93425	0.890172	-0.0440784
cg08784110	MAS1	0.932785	0.888413	-0.0443725
cg26231761	AJAP1;AJAP1	0.940631	0.896086	-0.0445449
cg17515110		0.922536	0.877445	-0.0450916
cg19722689		0.947468	0.902217	-0.0452515
cg13099226		0.942086	0.89679	-0.0452957
cg21181474	NOTCH1	0.931311	0.885914	-0.045397
cg04373379	SLFN12L	0.933591	0.887979	-0.0456123
cg12247976	MIR515-1;MIR515-2;MIR519C	0.926815	0.881114	-0.0457012
cg07429629	MIR494	0.910088	0.864227	-0.0458612
cg22330924		0.94945	0.903531	-0.0459191
cg24110396	CCNY	0.902221	0.855833	-0.0463876
cg02576528		0.986745	0.940093	-0.0466515
cg07682515		0.930376	0.883524	-0.0468523
cg05933997		0.962753	0.915746	-0.0470073
cg03261473		0.922081	0.874976	-0.0471046
cg14414873	C9orf152	0.93462	0.887316	-0.0473043
cg19980718	SNCAIP	0.928664	0.881256	-0.047408
cg13434489	PRDM16;PRDM16	0.961922	0.914418	-0.0475042
cg23904224	CSGALNACT1;CSGALNACT1;CSGALNACT1	0.935036	0.88724	-0.0477964
cg26153885	KCNE2	0.932456	0.884411	-0.0480446
cg20317148		0.885233	0.836957	-0.0482756
cg12056501	TRPV6	0.92915	0.880562	-0.0485879
cg10904854		0.92067	0.871768	-0.048902
cg08648317	PLAC1L;PLAC1L	0.933789	0.884431	-0.0493584
cg05774354	DNAH11	0.882847	0.833199	-0.0496474
cg02397368		0.85752	0.80753	-0.0499898
cg05563475		0.932941	0.882801	-0.0501397
cg15507486	IGFL3	0.921039	0.870572	-0.0504674
cg24070541	ODZ4	0.928516	0.877034	-0.0514817
cg07147846	LOC285370	0.932921	0.881304	-0.0516167
cg26183708	MUC21	0.956419	0.904752	-0.0516664
cg21902394		0.931404	0.879678	-0.0517262
cg24825974		0.92022	0.86788	-0.0523401
cg24634009		0.958494	0.9052	-0.0532938
cg02268202		0.918304	0.864582	-0.0537217
cg02571054	AFF3;AFF3	0.938386	0.884445	-0.0539408
cg11903197		0.920051	0.865997	-0.0540541
cg15284177	PTN	0.900727	0.846277	-0.0544495
cg01063579		0.946618	0.891747	-0.0548716
cg18801955		0.884456	0.829044	-0.0554127
cg14646613		0.926066	0.870513	-0.0555534
cg21094613	ODZ4	0.939329	0.883455	-0.0558746
cg22425813	HLA-DRA	0.909844	0.853886	-0.0559575
cg03124880	WSCD2	0.935237	0.87873	-0.0565069
cg27495680		0.860187	0.802394	-0.057793
cg01394385	CX3CR1;CX3CR1;CX3CR1;CX3CR1	0.934524	0.876399	-0.058125
cg25149125	KRT5	0.980112	0.921773	-0.0583383
cg08112616	MEG8	0.947183	0.888765	-0.0584179
cg01786382		0.940298	0.881375	-0.0589234
cg07568203	OR51B5	0.896905	0.837315	-0.0595895
cg13171406	MTNR1B	0.938252	0.878538	-0.0597139
cg19267253		0.906767	0.846427	-0.06034
cg24766030	CCL14;CCL14-CCL15;CCL14-CCL15;CCL14	0.904349	0.843881	-0.0604679
cg07489132		0.90245	0.841877	-0.0605732
cg11641613	PSG9	0.870986	0.810057	-0.0609286
cg13462909	PAPPA	0.924776	0.863813	-0.0609633
cg07297178	CEACAM7	0.941202	0.880175	-0.0610271
cg27104671	OR8S1	0.902576	0.841529	-0.0610464
cg01625222		0.901123	0.839674	-0.061449
cg10116178	UBQLNL	0.919339	0.85745	-0.0618891
cg15110243	ODZ4	0.930036	0.86793	-0.0621055
cg24736935		0.919511	0.856814	-0.0626974
cg14898127	IL16;IL16;IL16	0.916594	0.853138	-0.0634563
cg08157575		0.952113	0.887262	-0.0648502
cg08107689		0.196722	0.131671	-0.0650518
cg14679444	TTLL8	0.972368	0.907105	-0.0652622
cg07707056	APOL3;APOL3	0.932902	0.867547	-0.0653556
cg18532131		0.948004	0.882404	-0.0655999
cg15378605	CHST15	0.90155	0.835277	-0.0662731
cg04636920	RASD2	0.936379	0.870093	-0.0662861
cg18877961	MIR526A1	0.928773	0.861446	-0.0673264
cg21853296		0.926082	0.857177	-0.0689051
cg06343745		0.880733	0.811539	-0.0691938
cg02908942	CHST11	0.921974	0.852382	-0.069592
cg03228567	MUC21	0.947019	0.87728	-0.0697385
cg18630756		0.933426	0.862657	-0.0707681
cg25068347	ETS1;ETS1;ETS1	0.933345	0.862282	-0.071063
cg09419192	ODZ4	0.864247	0.792894	-0.0713525
cg00223136		0.968463	0.896131	-0.0723322
cg16404259	SPTLC3	0.920064	0.846243	-0.0738202
cg21160149	PRDM16;PRDM16	0.893341	0.819125	-0.0742157
cg22282280	SLFN11;SLFN11;SLFN11;SLFN11;SLFN11	0.897696	0.823477	-0.0742192
cg07424785	PRDM16;PRDM16	0.974035	0.899808	-0.0742272
cg10140126	AFF3;AFF3	0.935991	0.860001	-0.0759903
cg07047831	RTP1	0.944089	0.867641	-0.0764478
cg07128846		0.857922	0.781383	-0.0765386
cg07802612	ARHGAP22	0.869822	0.793182	-0.0766395
cg14909325	HCCA2	0.875562	0.798259	-0.0773025
cg23378546		0.913346	0.834386	-0.0789599
cg16712155	OR52L1	0.944453	0.865434	-0.0790185
cg04235416	MIR412;MIR541;MIR409	0.897544	0.81495	-0.0825939
cg00233633	CPVL;CPVL	0.88917	0.805045	-0.0841253
cg19786983		0.945116	0.856537	-0.0885792
cg20556988	CCL1	0.928977	0.840382	-0.0885951
cg08888918		0.944394	0.853464	-0.0909299
cg08305942		0.928393	0.833686	-0.0947071
cg23361764	ODZ4	0.917079	0.820606	-0.0964735
cg23989409	ETS1	0.906878	0.803603	-0.103275
cg22812280	OR52A1	0.929642	0.824371	-0.105271
cg07757094		0.848596	0.723618	-0.124978

## Sheet: blood Rb (n=30020)
TargetID	UCSC_REFGENE_NAME	AVG_Normal blood	AVG_BLOOD RB	(AVG RB (blood)) - (AVG normal blood)
cg08206623	CDKN1C;CDKN1C;CDKN1C	0.137578	0.412223	0.274646
cg19015611	VAX2	0.447529	0.696385	0.248857
cg25152348	NCAPH2;LMF2;NCAPH2;NCAPH2;NCAPH2	0.177723	0.423703	0.24598
cg12697337		0.549472	0.774013	0.224542
cg13003239	WDR6	0.256141	0.468023	0.211882
cg12026095	FTL	0.267324	0.477459	0.210135
cg20144008		0.214775	0.413006	0.198231
cg16992599		0.683004	0.878499	0.195496
cg03252499		0.367201	0.555156	0.187955
cg19349861	OPCML;OPCML	0.122922	0.306133	0.183211
cg09844907	MPV17L;MPV17L;MPV17L;MPV17L	0.0992032	0.266852	0.167649
cg14047339	RUNX2;RUNX2;SUPT3H;SUPT3H;SUPT3H;SUPT3H	0.211469	0.374673	0.163203
cg19165274	AKR1E2	0.237469	0.394378	0.156909
cg26979339	RIC8B	0.162876	0.311572	0.148696
cg22872033	HNRNPC;HNRNPC;HNRNPC;HNRNPC	0.391475	0.539234	0.147759
cg03768916	ARHGAP22	0.2442	0.387952	0.143752
cg01204305	AMIGO3;RNF123	0.326757	0.468161	0.141404
cg03909902	PRDM4	0.161659	0.302575	0.140915
cg11815057		0.212208	0.348773	0.136565
cg05999692		0.460264	0.592177	0.131913
cg25195795	C10orf140	0.250364	0.377807	0.127444
cg07091346	CHID1;CHID1;CHID1;CHID1;CHID1	0.807115	0.934192	0.127077
cg06082548	NKX6-2	0.154588	0.281233	0.126645
cg03950493	KIRREL3;KIRREL3	0.513236	0.638997	0.125762
cg17502267	BNIP2	0.189004	0.314461	0.125457
cg06348038	IL20	0.106987	0.23186	0.124873
cg07170824	ACVRL1;ACVRL1	0.309789	0.432459	0.12267
cg07679948	DGKA;DGKA;DGKA;DGKA	0.638964	0.759712	0.120748
cg07472750	HMGB1	0.281722	0.402245	0.120523
cg05788437	FYTTD1;FYTTD1;FYTTD1;KIAA0226	0.0814833	0.200491	0.119007
cg25116269	PRDXDD1P	0.0889724	0.20788	0.118907
cg15039797	HIPK2;HIPK2	0.711816	0.824243	0.112427
cg21786114	EHMT2;EHMT2	0.220251	0.331874	0.111623
cg14100214		0.22736	0.338645	0.111284
cg21812670	SNORD45C;RABGGTB	0.306213	0.416768	0.110555
cg17309592	BSN	0.168383	0.278639	0.110256
cg10636020	KCNH2;KCNH2	0.684398	0.793592	0.109194
cg16524049	LMX1A	0.264953	0.373609	0.108657
cg18089569		0.175061	0.280757	0.105696
cg24299929	GNG4;GNG4;GNG4	0.737755	0.843382	0.105627
cg12226306	ALCAM	0.212672	0.317301	0.104629
cg02228815		0.166391	0.270524	0.104133
cg01073178	TESC;TESC;TESC	0.163143	0.266838	0.103695
cg03972606	HJURP	0.790696	0.893928	0.103232
cg09593860	ZBTB16	0.8038	0.906575	0.102775
cg20459655	CCNT2;CCNT2	0.137043	0.239056	0.102013
cg24838661	RAB19	0.769949	0.871552	0.101602
cg01994308	PLAG1;CHCHD7;CHCHD7;CHCHD7;PLAG1;CHCHD7;PLAG1;CHCHD7;CHCHD7	0.299796	0.400621	0.100825
cg17615629	HLA-E	0.612818	0.71338	0.100562
cg05586384	RTKN2	0.218018	0.318562	0.100544
cg04509446		0.690702	0.79102	0.100317
cg11979846	ZNF124	0.185874	0.286096	0.100223
cg01161629		0.753294	0.853297	0.100003
cg09184467	DCLRE1C;DCLRE1C;DCLRE1C;DCLRE1C	0.0960265	0.195154	0.0991272
cg25485435	RAMP1	0.530671	0.629558	0.098887
cg04515258	RPTOR;RPTOR	0.778794	0.877271	0.0984767
cg12442980		0.540107	0.638584	0.0984765
cg02025737		0.733993	0.832294	0.0983015
cg27089675	TACC2;TACC2	0.271069	0.369333	0.098264
cg22965079	ZNF333	0.126996	0.225226	0.0982296
cg01801101	AMZ1	0.145297	0.243304	0.0980079
cg02035018	ZFYVE28	0.604094	0.701379	0.0972851
cg00557021		0.367813	0.465028	0.0972156
cg14056187	C14orf39	0.453541	0.55065	0.0971091
cg15244786	HOXC4;HOXC4	0.428194	0.525263	0.0970693
cg16206511	MON2	0.192239	0.288942	0.0967027
cg04238038	SLITRK3	0.307432	0.403543	0.0961116
cg17939040	ACACA;ACACA;ACACA;ACACA;ACACA	0.730895	0.826057	0.0951623
cg05629721	PSMB8;PSMB8;PSMB8	0.0898665	0.184897	0.0950304
cg02330683	ITPKA	0.250683	0.345587	0.0949042
cg20691608	RASA3	0.786023	0.880923	0.0949002
cg16006965	GCET2;GCET2	0.354013	0.448863	0.0948506
cg15658543	CARD11	0.774136	0.868939	0.0948036
cg09490565		0.763514	0.858089	0.094574
cg25104868		0.687542	0.781995	0.094453
cg20929922	C5orf28	0.275257	0.368483	0.0932257
cg02923224	FHIT;FHIT	0.662686	0.755678	0.0929924
cg18264687	MLLT3;MLLT3	0.195066	0.28802	0.0929542
cg04105014	SYPL1;SYPL1	0.786282	0.87913	0.0928486
cg23620279	RPS24;RPS24;RPS24;RPS24;RPS24;RPS24	0.194368	0.287032	0.0926635
cg06644124	ZNF281;ZNF281	0.300131	0.392634	0.092503
cg21584883	TMED5;CCDC18;TMED5;TMED5;CCDC18;TMED5;TMED5	0.16389	0.256187	0.0922969
cg14277543	FAM129B;FAM129B	0.49285	0.584891	0.0920414
cg14004685	HCCA2	0.68004	0.772036	0.0919961
cg13308834	CCDC138	0.177422	0.269356	0.0919338
cg08859447	GSTM4;GSTM4;GSTM4	0.673456	0.765346	0.0918901
cg13761724		0.276859	0.367921	0.0910625
cg07920855	IVNS1ABP	0.0437079	0.134128	0.0904203
cg01320048	VWA2	0.262485	0.352197	0.0897118
cg26624732		0.731205	0.820847	0.0896425
cg14382070		0.7154	0.804903	0.0895032
cg05828191	WDR59	0.699444	0.788906	0.0894612
cg15621458	NEDD1;NEDD1;NEDD1;NEDD1	0.578906	0.668052	0.0891457
cg26033520		0.750906	0.839369	0.0884626
cg20891060		0.590357	0.678491	0.0881337
cg17524151	RAB11FIP3	0.160882	0.248993	0.0881101
cg01007589	CCDC155	0.81436	0.901994	0.0876343
cg04981696	ABCC1;ABCC1;ABCC1;ABCC1;ABCC1	0.203346	0.290811	0.0874648
cg24605553	ATP8A2	0.268886	0.356233	0.0873472
cg25234170	FAM18B2;FAM18B2	0.236671	0.323792	0.0871213
cg25512188	RPS6KA2	0.70845	0.795366	0.0869154
cg17392909	ECHS1	0.158735	0.24513	0.0863951
cg18823904	MARK3;MARK3;MARK3;MARK3;MARK3	0.855399	0.941534	0.0861354
cg07360250	F12	0.0822191	0.168223	0.0860035
cg12934258	SYTL3	0.660538	0.74615	0.0856121
cg12810548	SNORA26;KIAA0114	0.136429	0.22189	0.0854614
cg14072016	DIP2C	0.747447	0.832889	0.0854418
cg03870497	SKAP2	0.148194	0.233608	0.0854138
cg05347965	MSI2;MSI2	0.659581	0.744888	0.0853077
cg14029994	SERAC1;GTF2H5	0.182574	0.267701	0.0851264
cg07772781		0.510358	0.595354	0.0849962
cg20982606	UNG;UNG	0.11244	0.197356	0.0849154
cg09701743	ZC3HAV1;ZC3HAV1	0.700881	0.785364	0.0844833
cg11906781	BRE;BRE;BRE;BRE;BRE	0.222685	0.306836	0.0841506
cg20752312	ALKBH7	0.553932	0.637896	0.0839631
cg22876894		0.167522	0.251428	0.0839065
cg01469421	ZNF419;ZNF419;ZNF419;ZNF419;ZNF419;ZNF419;ZNF419	0.186071	0.269972	0.0839008
cg05655647	ATF1	0.289984	0.373752	0.0837679
cg01821684	RAC1;RAC1	0.556843	0.640535	0.0836916
cg02830202		0.681905	0.765531	0.0836253
cg19590421		0.539194	0.622741	0.0835468
cg09191731	HS3ST2	0.326112	0.409241	0.0831283
cg08081407	ARF4	0.250288	0.333083	0.0827946
cg12583184	SLC24A6	0.450379	0.533167	0.0827877
cg25695041	UBA6;LOC550112	0.237782	0.32029	0.0825088
cg15564619	SKI	0.503822	0.586177	0.0823557
cg24646009	BCAP29;BCAP29;BCAP29	0.439754	0.522083	0.0823289
cg26411409	TCP10L2	0.824336	0.906127	0.0817911
cg02376843	NEURL1B	0.693368	0.77504	0.0816723
cg04385818	FTL;FTL	0.266481	0.34801	0.0815285
cg05754819	KCNMA1;KCNMA1;KCNMA1;KCNMA1	0.290198	0.371704	0.0815063
cg24919348	MIR599;VPS13B;VPS13B;MIR875	0.481161	0.562654	0.0814935
cg27181253	WNT2B;WNT2B;WNT2B	0.383772	0.465252	0.0814803
cg08699174	PECAM1	0.779578	0.860932	0.0813537
cg16800975	PDGFRL	0.158008	0.239315	0.0813066
cg07661835	ACSF3;ACSF3;ACSF3	0.643283	0.724563	0.0812799
cg09817636		0.228071	0.309251	0.0811796
cg27645294		0.760592	0.841689	0.0810971
cg04741118	CDK17;CDK17	0.607293	0.688181	0.0808877
cg14468913		0.156458	0.236983	0.0805251
cg19403339	DNAJC10	0.303475	0.383893	0.0804183
cg23493412		0.265537	0.345768	0.0802309
cg02964602	NOP58	0.377304	0.457411	0.0801075
cg19851560	SMYD1	0.629842	0.709761	0.079919
cg23063147	INPP5A	0.673405	0.75322	0.0798145
cg00215922	UBE2Q2;UBE2Q2	0.591108	0.670625	0.0795166
cg03704112		0.569159	0.648521	0.0793626
cg16836311	MAN1C1	0.573356	0.65263	0.0792745
cg06942197	SMARCE1;SMARCE1	0.130778	0.209991	0.0792131
cg12134900	C4orf22	0.216482	0.295695	0.0792128
cg02333555	SNX6;SNX6	0.23096	0.310053	0.0790936
cg10512964	NSMCE1	0.422119	0.501056	0.0789368
cg23749482		0.742436	0.821351	0.0789152
cg25474358	COPB2;COPB2	0.376264	0.45515	0.0788866
cg16519762	CHD3;CHD3;CHD3	0.577787	0.656665	0.0788777
cg00752047	ATP2A2;ATP2A2;ATP2A2	0.729446	0.807927	0.078481
cg22274230		0.24211	0.320584	0.0784737
cg14292368	CRTC1;CRTC1	0.340574	0.419028	0.0784535
cg13978175	IQCE;IQCE	0.725405	0.803806	0.0784007
cg05756918		0.762919	0.841282	0.0783625
cg16241861	TRMT61A	0.282681	0.36104	0.078359
cg13588403	DPF3	0.795011	0.873342	0.0783316
cg15504104		0.801916	0.880166	0.0782495
cg07176589	ZFHX4;LOC100192378	0.331338	0.409462	0.0781236
cg02949864	HNRNPM;HNRNPM	0.819832	0.897952	0.0781193
cg05564412	CNGA3;CNGA3	0.636938	0.715018	0.0780798
cg03586240	MAD1L1;MAD1L1;MAD1L1	0.483983	0.562036	0.0780527
cg11946378	KIAA1751	0.458183	0.536216	0.0780324
cg21502476		0.140132	0.218116	0.0779842
cg13499923		0.677229	0.754741	0.0775123
cg01837275	MBNL2;MBNL2	0.198734	0.276111	0.0773771
cg03962558		0.843176	0.920489	0.0773136
cg21721825	NEDD1;NEDD1;NEDD1;NEDD1	0.666911	0.744137	0.0772266
cg11669516	IGFBP2	0.677557	0.754467	0.0769095
cg12770425		0.778186	0.855073	0.076887
cg27134365	DHRS4L2	0.305395	0.382267	0.0768719
cg27316811	IFT140	0.791355	0.867973	0.0766184
cg23541273	PPM1G;PPM1G	0.230875	0.307467	0.0765928
cg20870000	TACC1	0.732173	0.808639	0.0764665
cg02813243	CALCR;CALCR	0.462761	0.539126	0.0763646
cg23567366	FSCN1	0.557814	0.634152	0.0763381
cg26010218	FRAS1;FRAS1	0.75444	0.830692	0.0762513
cg16852767	PCF11	0.227489	0.303718	0.076229
cg25467879	EXOC4	0.516186	0.592385	0.0761993
cg18107697	APH1A;APH1A	0.308568	0.384751	0.0761825
cg25486399	KIAA0748;KIAA0748	0.69162	0.767662	0.0760421
cg19296305	LEF1;LEF1;LEF1;LEF1	0.70205	0.778084	0.0760332
cg12327866		0.799717	0.875725	0.0760079
cg20315690		0.243567	0.31957	0.0760032
cg04819351	C15orf41	0.714615	0.790547	0.0759323
cg08857906	PPP1R8;PPP1R8;PPP1R8	0.355679	0.431101	0.0754211
cg26659569	TMCO3	0.723792	0.799087	0.0752954
cg27111890	UBASH3A;UBASH3A	0.693678	0.768949	0.0752705
cg11522044		0.593522	0.668641	0.0751188
cg11381792	TRAPPC10	0.214337	0.289397	0.0750598
cg08402107	GSTO2;GSTO2	0.134476	0.209472	0.0749963
cg04438595	SPEN	0.0976553	0.172593	0.0749374
cg17919152		0.705429	0.780196	0.0747669
cg17094356		0.699227	0.77394	0.0747129
cg24023289	LOC641518;LEF1;LEF1;LEF1;LEF1	0.258002	0.332641	0.074639
cg22352273	SCLY	0.0774647	0.151926	0.0744617
cg00644351	RGS10;RGS10	0.817198	0.891564	0.0743663
cg12050497	FAM84A	0.293932	0.368075	0.0741432
cg11227604	PHIP	0.260587	0.33455	0.0739626
cg19755108	UIMC1	0.526168	0.599993	0.0738245
cg19995459	TGFBR2;TGFBR2	0.529908	0.603724	0.0738153
cg11021222	NEDD1;NEDD1;NEDD1;NEDD1	0.586062	0.659861	0.0737993
cg11747695	COL4A2	0.699324	0.772966	0.0736414
cg20229609	C6orf173	0.701609	0.775074	0.073465
cg05054831	PIGU	0.328399	0.401856	0.0734577
cg25488697	POU3F1;POU3F1	0.199775	0.273232	0.0734572
cg15864074		0.27148	0.344913	0.073433
cg00263248	C14orf64	0.671861	0.745265	0.0734034
cg13264399	EVX2	0.324672	0.398072	0.0734004
cg23274123	C1orf96	0.0910747	0.164405	0.0733299
cg00539976	IRX4	0.24306	0.316362	0.0733023
cg02039987	GPD2	0.516892	0.590072	0.07318
cg12282830	AP1B1;AP1B1;AP1B1;AP1B1;AP1B1;AP1B1	0.183286	0.256451	0.0731646
cg23892310	TBCD	0.799051	0.872209	0.0731579
cg02775804		0.280303	0.353243	0.0729401
cg07137751	PCNX	0.689048	0.761936	0.0728885
cg06215939	MAPK8IP3;MAPK8IP3	0.304163	0.376525	0.0723614
cg19022254	GABBR1;GABBR1	0.687763	0.759958	0.0721948
cg21283926	C6orf150	0.168847	0.240977	0.0721299
cg00376816	HNRNPL;HNRNPL	0.713307	0.785429	0.0721223
cg18294332	MAP3K1	0.254887	0.326965	0.0720778
cg06126019	DENND5A	0.206419	0.278407	0.0719876
cg12644845	GIMAP8	0.735379	0.807318	0.0719398
cg17722571	TSFM	0.233308	0.305145	0.0718373
cg07590544	SLC25A30	0.239242	0.311064	0.0718218
cg27640988	RNF103;RNF103	0.228822	0.300555	0.0717339
cg06525347	EYA4;EYA4;EYA4	0.199428	0.271148	0.0717199
cg25564121	C5orf39;LOC153684	0.187325	0.258836	0.0715108
cg07199894	ULK1	0.203534	0.27502	0.0714858
cg14898127	IL16;IL16;IL16	0.699246	0.770697	0.071451
cg10800369	LMO3	0.529756	0.601055	0.0712989
cg26990332	CALD1;CALD1;CALD1	0.803203	0.874494	0.0712912
cg20013855	LOC100302401;RASAL2	0.0852636	0.156537	0.0712732
cg25515140		0.716041	0.787165	0.0711238
cg18603276	HES7;HES7	0.105396	0.176382	0.0709865
cg13021192	CTSZ;CTSZ	0.141725	0.212703	0.0709782
cg00556029	MARCKSL1	0.158257	0.229217	0.0709601
cg07832006	SYCP1	0.717585	0.78854	0.0709543
cg00364026	HERC1	0.638088	0.709028	0.0709394
cg01684248		0.383415	0.454173	0.070758
cg27312312	KTN1;C14orf33;KTN1;KTN1;KTN1	0.754685	0.825415	0.0707296
cg00375235	RHOB	0.247983	0.318666	0.0706831
cg07211476		0.524504	0.595149	0.0706457
cg18048953		0.410346	0.480954	0.0706076
cg18248284	LYL1	0.349888	0.420439	0.0705511
cg07356722		0.678107	0.748613	0.0705053
cg01948217	BPI	0.221899	0.292346	0.0704471
cg07138452	FLCN;FLCN	0.202097	0.272386	0.0702894
cg14480789	NKTR	0.287844	0.358094	0.0702497
cg21800989	TSGA10IP	0.834029	0.904263	0.0702344
cg06027691	CTDSPL;CTDSPL	0.432101	0.502263	0.0701623
cg15137213	VPS53;VPS53	0.583121	0.653277	0.0701567
cg03239638		0.188818	0.258975	0.0701563
cg09877215	PRKAR1B;PRKAR1B;PRKAR1B;PRKAR1B;PRKAR1B;PRKAR1B	0.710213	0.780317	0.0701036
cg21255605	NR2C2	0.232623	0.30263	0.0700062
cg02946570	C2orf43	0.616129	0.686103	0.0699734
cg03874092	BCL11A;BCL11A;BCL11A;BCL11A;BCL11A;BCL11A	0.198911	0.268717	0.0698068
cg05581701	MT1M	0.0701063	0.139866	0.0697599
cg04056757	GRB2;GRB2	0.734468	0.803987	0.0695193
cg08385200	AHRR	0.696484	0.765956	0.0694711
cg13086586	PAICS;PAICS;PAICS;PPAT	0.226096	0.295493	0.0693965
cg18620542	HRNBP3	0.710529	0.779852	0.0693236
cg12419522	TGFBR2;TGFBR2	0.526373	0.595667	0.0692946
cg12813253		0.682653	0.751946	0.0692924
cg01157004		0.662683	0.731865	0.0691825
cg17940234	PCMT1	0.264645	0.333741	0.0690952
cg22450798	CPD	0.253578	0.322585	0.0690066
cg05654049	UBE2E1;UBE2E1	0.0499895	0.118987	0.068998
cg20459849		0.77782	0.846773	0.0689529
cg10829004	RTN1;RTN1	0.834608	0.903508	0.0688992
cg08639389	STIM2;STIM2;STIM2	0.767426	0.836032	0.0686062
cg26324366	POU3F2	0.122703	0.191293	0.0685906
cg25893560	KCNJ1;KCNJ1;KCNJ1;KCNJ1;KCNJ1	0.75785	0.826388	0.0685371
cg09177577	BIN3	0.762625	0.831113	0.0684874
cg26016074		0.771061	0.839537	0.068477
cg14815743	AP2S1;AP2S1	0.808226	0.876659	0.068433
cg17520314	NPLOC4	0.0620878	0.130465	0.0683771
cg03132824	RGS12;RGS12;RGS12	0.768155	0.836506	0.068351
cg03649284	NRD1;NRD1	0.672383	0.74059	0.0682064
cg25020969	MAD1L1;MAD1L1;MAD1L1	0.744623	0.812796	0.0681728
cg08045063	C3orf39	0.0789729	0.147114	0.0681412
cg03081675	IPCEF1;OPRM1;IPCEF1;IPCEF1	0.698043	0.766107	0.0680637
cg09597666		0.72835	0.796364	0.0680148
cg04940764		0.696494	0.764275	0.0677815
cg08992499	ATXN7;ATXN7	0.746927	0.814651	0.0677238
cg20485144	ID3	0.25269	0.320198	0.0675079
cg08746591		0.710485	0.777942	0.0674572
cg07915884	KIF26B	0.166969	0.234393	0.0674243
cg21856086	PHF1;KIFC1;PHF1;PHF1	0.296401	0.363734	0.0673327
cg06888121	HOXA4	0.813712	0.880833	0.0671205
cg18138206	TCERG1L	0.286156	0.353249	0.0670932
cg20943076	SDK1	0.676568	0.743619	0.0670506
cg25586069	KIAA1598;KIAA1598	0.30178	0.368734	0.0669541
cg26099045		0.672145	0.739083	0.0669382
cg22047338	C19orf35	0.312812	0.37967	0.0668577
cg02662180	BRI3BP	0.82233	0.889117	0.0667871
cg03708012	FGFR2;FGFR2;FGFR2;FGFR2;FGFR2;FGFR2;FGFR2;FGFR2;FGFR2	0.752474	0.819255	0.0667813
cg14209317		0.777368	0.844062	0.0666934
cg08104845	GLUL;GLUL;GLUL	0.678546	0.745169	0.0666226
cg12954928		0.220392	0.286997	0.0666053
cg25112641	AQP2	0.638535	0.704971	0.0664358
cg00570391	HEATR2	0.676718	0.743105	0.0663864
cg14067770	IRF7;IRF7;IRF7;IRF7;IRF7	0.223344	0.289525	0.0661808
cg11658970		0.820858	0.886975	0.066117
cg12678329		0.662437	0.72855	0.066113
cg24885442		0.847174	0.913237	0.066063
cg00549574	PRPSAP1	0.782088	0.848017	0.0659294
cg04662961	FRMD5	0.266773	0.332602	0.0658282
cg19679865	RERE;RERE;RERE	0.732799	0.798584	0.0657849
cg19987256	RRP7A	0.739448	0.805187	0.0657386
cg24346429	GNAS;GNAS;GNAS	0.485989	0.551698	0.0657086
cg08198540		0.779622	0.84533	0.0657082
cg12384499		0.184786	0.250243	0.0654571
cg05512157	DIP2B	0.522948	0.588402	0.0654546
cg13659051	LRRC26	0.811909	0.877317	0.0654089
cg22545138	IGF2BP3	0.259471	0.324784	0.0653131
cg20956634	TWF1	0.159461	0.224759	0.0652978
cg08009902		0.748541	0.813813	0.0652722
cg06626847		0.353673	0.418923	0.0652496
cg03729553	MSLNL	0.761676	0.826845	0.0651691
cg19929638		0.686426	0.75159	0.0651642
cg01368075	RAB7A	0.727878	0.793003	0.0651246
cg15630394	CMKLR1;CMKLR1;CMKLR1;CMKLR1	0.803859	0.868968	0.0651091
cg14673393		0.592211	0.657292	0.0650802
cg00913521	WDR51B	0.310623	0.37568	0.0650574
cg25590114	HCCA2	0.762477	0.827529	0.0650525
cg22275321	ZNF561	0.30973	0.374669	0.0649388
cg25002551	KDM1A;KDM1A	0.683287	0.748133	0.0648451
cg11588423	GABBR1;GABBR1;GABBR1	0.659912	0.724711	0.0647991
cg15757342		0.704609	0.769392	0.064783
cg07920148		0.0622765	0.127033	0.0647561
cg27170159	SPAG1;SPAG1	0.51382	0.578474	0.0646543
cg05157912	JDP2;JDP2;JDP2	0.0831769	0.147733	0.0645558
cg08847856		0.834289	0.898839	0.0645497
cg21805936		0.785847	0.85038	0.0645326
cg12907817		0.736917	0.801373	0.064456
cg24449302	MAP2K1	0.0743156	0.138469	0.0641529
cg13888226	FSD1L;FSD1L	0.669004	0.733077	0.0640724
cg14040931	GNE;GNE	0.811447	0.875513	0.0640662
cg26932873	FAM71E2	0.576602	0.640627	0.0640251
cg25294504		0.738819	0.802789	0.0639707
cg02706649	PGBD2;PGBD2	0.107928	0.171808	0.0638796
cg05185519	FLYWCH1;FLYWCH1	0.767969	0.831813	0.0638443
cg03419136	SF1;SF1;SF1;SF1	0.70848	0.772321	0.063841
cg10369665	CACNA2D1	0.528814	0.592561	0.0637462
cg04892187	PLEC1;PLEC1	0.602719	0.666361	0.0636419
cg01110103	SORL1	0.795386	0.858978	0.0635925
cg24010402	ZNF322A	0.682324	0.745717	0.0633935
cg15186488	MIR518A2	0.710016	0.773327	0.0633119
cg26187342	NOL11	0.375337	0.438647	0.0633098
cg12254179	MYT1L	0.754137	0.817368	0.063231
cg20391833	RPS6KA2	0.428291	0.491489	0.0631982
cg07917644	CHSY1	0.728108	0.791266	0.063158
cg01426921	RMRP;CCDC107	0.241013	0.304136	0.0631234
cg25589929	GRB2;GRB2	0.738479	0.801515	0.0630357
cg19056176	KIAA0513	0.137041	0.200026	0.0629849
cg17104026	STK4	0.149987	0.212958	0.0629707
cg25673720	RNF157	0.781602	0.844568	0.0629658
cg04836714	GALNT2	0.880411	0.94337	0.062959
cg13916266	CHD3	0.164489	0.227433	0.0629435
cg08155354	RFC3;RFC3	0.512924	0.57585	0.062926
cg06857865		0.845052	0.907904	0.0628519
cg03519263	RNASE4;ANG	0.119948	0.182672	0.0627245
cg00976797	IFT140	0.824919	0.887637	0.0627179
cg18492804	CGRRF1	0.214237	0.276931	0.0626933
cg11773920	PRKDC;PRKDC	0.630399	0.693017	0.0626184
cg25142479	COL9A1;COL9A1	0.70203	0.764639	0.0626083
cg21592262		0.410292	0.472895	0.0626031
cg05001908	IMPDH1;IMPDH1;IMPDH1;IMPDH1;IMPDH1;IMPDH1;IMPDH1	0.282647	0.345238	0.0625917
cg16712679	PPHLN1;PPHLN1;PPHLN1;PPHLN1;PPHLN1;ZCRB1;PPHLN1;PPHLN1;ZCRB1;PPHLN1	0.24684	0.309367	0.0625273
cg24606240	NUCKS1	0.746192	0.808604	0.062412
cg17201135		0.801001	0.863413	0.0624118
cg16450309	EIF5A2	0.806463	0.86881	0.0623467
cg03644691	PCDHB3;PCDHB3	0.618327	0.680492	0.0621651
cg11864490	PROCR	0.335696	0.397818	0.0621225
cg18056097	CHMP4B	0.688781	0.750724	0.0619424
cg18399834	MMADHC	0.718454	0.780309	0.0618553
cg23267554		0.794657	0.8565	0.0618427
cg27092191	ZNF267	0.755394	0.817234	0.06184
cg04190002	SHANK3	0.362788	0.424622	0.0618343
cg12548088	MORG1;MORG1;MAN2B1;MAN2B1	0.113938	0.17576	0.0618221
cg16110087		0.739865	0.801558	0.0616931
cg17267720	PGBD4	0.592279	0.653917	0.0616385
cg08656064		0.738513	0.800101	0.0615882
cg25867545	LAMP3	0.208917	0.270494	0.0615776
cg23932674		0.824005	0.885561	0.0615561
cg17745197	KIF21B	0.816833	0.878387	0.0615539
cg17017404	ALX4	0.759605	0.82112	0.0615148
cg04305725	NHLH1	0.691066	0.752571	0.0615057
cg19307645	KIAA1429;KIAA1429	0.352591	0.41406	0.0614692
cg08128228	POU2F1	0.0883458	0.149722	0.0613764
cg16449219	NIN;NIN;NIN;NIN;NIN	0.699666	0.760988	0.0613224
cg05533462	C6orf165;C6orf165	0.141706	0.203016	0.0613106
cg20313246	KNDC1	0.749271	0.810546	0.0612746
cg13053202	HSPA1L	0.372553	0.433823	0.0612702
cg25223700		0.750316	0.811573	0.0612575
cg07876450		0.867627	0.928824	0.0611967
cg17178291		0.775546	0.836707	0.0611618
cg01881525	SKI	0.685699	0.746822	0.0611235
cg10715637	FAS;FAS;FAS;FAS;ACTA2;FAS;FAS;FAS	0.132793	0.193892	0.0610992
cg15277311	MED17	0.244683	0.305713	0.06103
cg09879458	RORA	0.71339	0.774384	0.0609941
cg20815467		0.234779	0.295766	0.060987
cg24396566	SGCB	0.129545	0.19046	0.0609151
cg21593628	APBB2;APBB2;APBB2	0.765636	0.826493	0.0608579
cg10256219		0.0657783	0.126505	0.0607263
cg12182453		0.802782	0.863502	0.0607203
cg04116354	MAN1C1	0.765728	0.826375	0.0606471
cg01947301	NUCKS1	0.0410242	0.101637	0.0606129
cg07281281	ADAMTS2;ADAMTS2	0.859871	0.920466	0.0605947
cg26707718		0.783656	0.844157	0.060501
cg22612448	ESRRG;ESRRG;ESRRG	0.836418	0.896909	0.0604911
cg19569686	MEX3D	0.814413	0.874851	0.0604378
cg16429735	TERT;TERT	0.670399	0.730799	0.0604006
cg22435313	PRKCA	0.699226	0.759618	0.0603918
cg20566449	RASA3	0.765854	0.826179	0.0603251
cg07678266	GLT1D1	0.858461	0.918633	0.0601724
cg26104551	GPN1;GPN1;CCDC121;GPN1;GPN1;CCDC121;GPN1;CCDC121	0.246168	0.306336	0.0601678
cg26873457	DIP2C	0.874966	0.935073	0.0601066
cg17825156	MIER1;WDR78;MIER1;MIER1;MIER1;MIER1;MIER1;MIER1;WDR78;MIER1	0.178004	0.238101	0.0600979
cg09997638	FAM125A	0.0780391	0.138125	0.0600858
cg05100917	CEP164	0.338744	0.398798	0.0600541
cg25880573	TCEB3	0.827907	0.887928	0.0600209
cg22014112	TNFAIP3	0.767152	0.82707	0.0599176
cg03162143	PCGF3	0.846093	0.905968	0.0598742
cg12627695	GBX1	0.297245	0.35711	0.0598643
cg14945287	ZNF410	0.764958	0.824764	0.059806
cg27385032	ZNF334;ZNF334	0.206494	0.266296	0.0598022
cg25061701	SMURF2	0.787164	0.846947	0.0597834
cg03782771		0.777441	0.837097	0.0596556
cg11186344	IFFO2	0.36917	0.428773	0.0596033
cg19790884	C22orf34	0.783631	0.843221	0.0595904
cg08723637		0.782969	0.842541	0.0595722
cg08952300	SNHG6	0.616693	0.676138	0.0594449
cg26312897		0.689144	0.748563	0.0594185
cg08843538	MAP2;MAP2	0.063475	0.122767	0.059292
cg09045890	FAM65B;FAM65B	0.678468	0.737656	0.0591878
cg15503862		0.821035	0.880168	0.0591331
cg05262218		0.739482	0.798511	0.0590291
cg14223709		0.82573	0.884737	0.0590071
cg26853401	COQ2	0.186552	0.245498	0.0589459
cg24025893	C10orf93	0.255976	0.314917	0.0589409
cg10001987	ZBTB4;ZBTB4	0.706016	0.764895	0.0588791
cg11979011		0.475625	0.534454	0.0588293
cg06241765	INTS9;INTS9;HMBOX1;HMBOX1;INTS9;HMBOX1	0.208087	0.266875	0.0587872
cg16834787		0.803785	0.862496	0.0587109
cg19179332		0.59494	0.653648	0.0587085
cg27524515	WHSC1L1;WHSC1L1;WHSC1L1;WHSC1L1	0.0607906	0.119472	0.0586815
cg19030737	ITPKB	0.727353	0.785986	0.0586322
cg23255558		0.499112	0.557702	0.0585902
cg12741170	H3F3C	0.42649	0.484885	0.0583945
cg03974193	MAP4K4;MAP4K4;MAP4K4	0.734179	0.792548	0.0583691
cg14002274	RPF2	0.431548	0.489837	0.0582887
cg12256311	GLOD4;RNMTL1	0.293415	0.351704	0.0582882
cg21156970		0.775618	0.833857	0.0582387
cg22843446	ASAM	0.1722	0.23033	0.0581298
cg23789977		0.849623	0.90766	0.0580365
cg02730533	LMF1	0.818903	0.87693	0.0580276
cg03706175	EPCAM	0.805411	0.863421	0.0580109
cg12721145	OSTC	0.439677	0.49764	0.057963
cg05531796	CCDC46	0.329992	0.387917	0.057925
cg23655155	POLR1A;PTCD3	0.145728	0.203545	0.0578167
cg09388215	CCDC46	0.267064	0.324857	0.0577935
cg05493761	AMIGO3;RNF123	0.790251	0.847975	0.0577237
cg17459497	COLEC11;COLEC11	0.688473	0.746191	0.0577175
cg25188239	SPATA2	0.0559917	0.113702	0.0577104
cg19947357	SETD3	0.706067	0.763721	0.0576533
cg01804183	IL7R	0.747795	0.805416	0.0576215
cg02598071	MFSD6	0.739881	0.797501	0.05762
cg05345285	DOT1L	0.786059	0.843635	0.0575754
cg10837404	DCP2	0.789167	0.846664	0.0574974
cg07196488	FBXW11;FBXW11;FBXW11	0.167211	0.224694	0.0574831
cg17932974	PSMD8	0.70084	0.758266	0.0574253
cg20307021		0.77246	0.829879	0.0574193
cg12233833		0.0764869	0.133894	0.0574076
cg14196676	KIAA1751	0.809591	0.866978	0.0573867
cg03716738	PPP2R2D;PPP2R2D;PPP2R2D	0.810916	0.868298	0.0573821
cg04570827	ZC3H13	0.113176	0.170501	0.0573249
cg05348421	CRK;CRK	0.276315	0.33362	0.0573048
cg11185653		0.160047	0.217176	0.0571288
cg16936273		0.673258	0.730316	0.0570573
cg24321706	TGFBR2;TGFBR2	0.574378	0.63142	0.0570414
cg00730266	PPP1R9A;PPP1R9A;PPP1R9A;PPP1R9A;PPP1R9A	0.227012	0.284006	0.0569934
cg01598742		0.585172	0.642131	0.056959
cg04992665	FBXO32	0.826427	0.883364	0.0569371
cg18466498		0.331281	0.388185	0.0569033
cg01316983	ACBD7	0.0707362	0.12763	0.0568943
cg05410609	CCDC85C;CCDC85C	0.0695247	0.12641	0.0568853
cg26280976		0.809372	0.866234	0.0568625
cg17804342	RGS10;RGS10	0.850352	0.907202	0.0568501
cg09537956		0.79701	0.853818	0.0568086
cg17113883	THEMIS;THEMIS	0.764119	0.820912	0.0567934
cg20107996		0.840389	0.89714	0.0567511
cg24968629	CELSR1	0.825144	0.881772	0.0566272
cg19582069	MTG1	0.614205	0.670828	0.0566234
cg15009294	CENPF	0.778804	0.835425	0.0566208
cg14197503		0.776263	0.832835	0.0565724
cg15979348		0.80999	0.866501	0.0565112
cg09252301	GPR39	0.784288	0.840728	0.0564395
cg13207534	PPP1R3G;PPP1R3G	0.801363	0.857778	0.0564157
cg13726504		0.627652	0.684053	0.056401
cg21815337	SETMAR;SETMAR	0.756294	0.812684	0.0563901
cg04881814	CA10;CA10;CA10	0.27404	0.330377	0.0563367
cg07258852	ANKRD49;MRE11A;MRE11A	0.13448	0.190803	0.0563227
cg22279779	AP2A2	0.751953	0.80827	0.0563178
cg13710790	RAD51L1;RAD51L1;RAD51L1	0.839649	0.895964	0.0563155
cg23357832	SDK1;SDK1	0.824104	0.880402	0.0562984
cg15636879	TP53INP2	0.754871	0.811141	0.0562699
cg25193077	GNG4;GNG4;GNG4	0.243927	0.300164	0.0562368
cg17345994	CTNND1;CTNND1;CTNND1;CTNND1;CTNND1;CTNND1;CTNND1;CTNND1;CTNND1;CTNND1;CTNND1;CTNND1;CTNND1	0.843027	0.899201	0.0561736
cg05993665		0.705525	0.76165	0.0561248
cg22542420	NMT1	0.837696	0.893812	0.0561162
cg17039519	ERBB2IP;ERBB2IP	0.788761	0.844877	0.0561156
cg23357533	C13orf15	0.764792	0.820877	0.0560852
cg07242783	FAM76A;FAM76A;FAM76A;FAM76A;FAM76A	0.0801806	0.136213	0.0560327
cg15260951	NFATC1;NFATC1;NFATC1;NFATC1;NFATC1	0.84944	0.905422	0.0559812
cg24877190	LOC728875	0.256006	0.311866	0.0558598
cg12991976		0.779168	0.835005	0.0558375
cg15625697	PI4K2B	0.655866	0.711698	0.0558316
cg10090521		0.761933	0.817763	0.0558301
cg09628773		0.833476	0.889177	0.0557009
cg20378070	DHX16;DHX16	0.731078	0.786721	0.0556432
cg12936220	LOC100268168;LOC100268168;RPL26L1	0.327353	0.38298	0.0556261
cg13791130		0.810328	0.865859	0.055531
cg04717450		0.852041	0.907545	0.0555038
cg14837082	HRH1;HRH1;HRH1;HRH1	0.768702	0.824094	0.0553917
cg21400851	KCTD2	0.723344	0.778734	0.0553898
cg05070273	ZNF589	0.785747	0.841094	0.0553471
cg11928184		0.82329	0.878426	0.0551362
cg27138951	MIR663	0.446728	0.501858	0.0551301
cg03185726		0.695677	0.750775	0.0550982
cg11497870	GPRIN1	0.0963387	0.151429	0.0550902
cg14538249	TPST2;TPST2	0.858691	0.913778	0.0550869
cg19934366	C17orf68	0.132671	0.187696	0.0550255
cg19035457	TMEM165	0.18687	0.241876	0.0550068
cg22638471	TFDP1;TFDP1	0.732903	0.787856	0.0549531
cg07392601		0.0996394	0.154574	0.0549342
cg04737133		0.342256	0.39718	0.0549244
cg14728024	CASP8AP2;CASP8AP2;CASP8AP2	0.738386	0.793245	0.0548599
cg27128883		0.870663	0.925511	0.0548487
cg02405484	PCDHGA1	0.390447	0.445274	0.0548276
cg23351030	LTB;LTB	0.182286	0.237094	0.0548087
cg07047280	DSCAM	0.823918	0.878683	0.0547655
cg23691946	ZNF430	0.369043	0.423748	0.0547052
cg03559686	MOBKL3;MOBKL3;MOBKL3	0.537415	0.592107	0.0546921
cg00716025		0.764386	0.819047	0.0546611
cg16704464	ZNF554;ZNF554	0.30066	0.355281	0.0546209
cg12536921	CATSPERG	0.613808	0.668405	0.0545968
cg00894142	MAGI1;MAGI1;MAGI1	0.797311	0.851826	0.0545145
cg20434152	CAMTA1	0.845328	0.899801	0.054473
cg03018931		0.802788	0.857183	0.0543955
cg19149915	SCD5;SCD5	0.774195	0.828563	0.054368
cg08222514	SENP6;SENP6	0.156056	0.210419	0.0543636
cg00736819		0.405644	0.459954	0.0543104
cg27090007	ATP5EP2	0.238507	0.29274	0.0542329
cg18384277	LTB;LTB	0.775966	0.830167	0.0542019
cg21902966	SATB1;SATB1	0.766796	0.820975	0.0541794
cg15892864		0.819235	0.873408	0.0541726
cg07804735	WDR52;WDR52	0.652803	0.706956	0.0541536
cg25422943	PCDH9;PCDH9	0.0899046	0.144024	0.0541197
cg18335681	MUM1	0.169043	0.223149	0.0541057
cg08892370	MGC12982	0.100628	0.154648	0.0540196
cg15121276	CLPTM1L	0.873353	0.927349	0.0539958
cg11646294	PRLH	0.808867	0.862826	0.0539583
cg04864609	CBX1;CBX1	0.0628065	0.116703	0.053896
cg12741295	LRCH3	0.208089	0.261941	0.0538521
cg00356888	ASNS;ASNS;ASNS	0.721567	0.775385	0.0538179
cg02385173	ACER3	0.800824	0.854493	0.053669
cg04918002	FBXO31	0.787351	0.840977	0.0536257
cg20390826	PCDH9;PCDH9	0.701117	0.754718	0.0536013
cg14595269	RHEB	0.24893	0.30251	0.0535805
cg15796980		0.579969	0.633538	0.0535693
cg23740417	STK32C	0.696074	0.749601	0.0535266
cg09629954	LSM12	0.20793	0.261444	0.0535139
cg00545295	CBX7	0.102123	0.15563	0.053507
cg16177812	SFRS1;SFRS1	0.792512	0.845972	0.0534595
cg11863573		0.848698	0.902149	0.0534506
cg14925260	ITM2B	0.270251	0.323614	0.0533632
cg22083325	LOC440461	0.33475	0.388051	0.0533017
cg16298282	KIAA0776	0.147849	0.20114	0.0532906
cg20806427		0.388716	0.441987	0.0532712
cg04105712		0.760307	0.813563	0.0532565
cg12914966		0.823715	0.876936	0.0532208
cg09866598		0.749975	0.803031	0.0530565
cg08745461	NCL	0.79799	0.85103	0.0530401
cg17383024	C4orf36	0.296846	0.349801	0.052955
cg04703620		0.822125	0.875068	0.0529435
cg01832672	VPS37B	0.792332	0.845246	0.0529147
cg13684115	DLK1	0.838971	0.891845	0.0528744
cg19180156		0.831065	0.883856	0.0527909
cg05002041	DCTN5;PALB2;DCTN5	0.221752	0.274542	0.0527901
cg16136385	CKAP5;CKAP5	0.341434	0.394193	0.0527598
cg07908229	GLUL;GLUL;GLUL	0.791619	0.844365	0.0527469
cg04957198	PRTFDC1	0.138291	0.191026	0.0527351
cg24284882	KIAA0922;KIAA0922	0.794182	0.846777	0.0525952
cg03048201		0.778187	0.83078	0.0525933
cg06363163	BCL2L11;BCL2L11	0.813205	0.865777	0.0525722
cg26319282	ARHGEF3;ARHGEF3;ARHGEF3	0.737668	0.790172	0.052504
cg24174307	ATP5H;KCTD2;ATP5H	0.200875	0.2533	0.0524252
cg19784721		0.247639	0.300012	0.0523734
cg15369419	KLF7	0.845659	0.898004	0.0523441
cg16389456		0.839759	0.892082	0.0523227
cg17227257	LOC100130872-SPON2;LOC100130872	0.81295	0.865261	0.0523116
cg17283455		0.718626	0.770914	0.0522883
cg07274998	OAT	0.299223	0.351506	0.0522838
cg23697997	ADAMTSL5	0.822715	0.874964	0.0522485
cg19784205	EP400	0.854217	0.906451	0.0522335
cg12291728	RFX8	0.244998	0.297217	0.052219
cg07350919	SLIT3	0.819036	0.871254	0.0522185
cg25893831	HDAC1	0.738004	0.790212	0.052208
cg01844539		0.0814145	0.133597	0.0521829
cg16458838	TCF12;TCF12;TCF12;TCF12	0.801418	0.853516	0.0520979
cg03424826	RNF152	0.0998115	0.151705	0.0518936
cg14840848		0.762907	0.814794	0.0518869
cg25134529		0.824098	0.875973	0.0518747
cg19983627	CYP2U1	0.046981	0.0987993	0.0518182
cg04493000	FAM19A5	0.752459	0.804242	0.0517828
cg06697094	DGKE	0.150757	0.202395	0.0516376
cg26793648	PLEKHG4;PLEKHG4;PLEKHG4;PLEKHG4;PLEKHG4;PLEKHG4	0.28571	0.33732	0.0516106
cg11615607		0.835687	0.887238	0.0515515
cg11423822	ZNF429	0.313479	0.365009	0.0515303
cg03113271	SH3BGR;SH3BGR	0.6771	0.728624	0.0515235
cg15383980		0.828753	0.880259	0.0515051
cg23369114		0.732171	0.78364	0.0514698
cg14492599	HRNBP3	0.873377	0.924834	0.0514567
cg21163262		0.817439	0.868864	0.0514244
cg26919618	ZBTB22;DAXX;DAXX;ZBTB22;DAXX;DAXX	0.807736	0.859156	0.0514195
cg25958857	TENC1;TENC1;TENC1	0.0652587	0.116649	0.0513904
cg08830818	HSPBAP1;DIRC2	0.306686	0.358049	0.0513639
cg16146432	C3orf50	0.155328	0.20663	0.0513021
cg03775628	COL9A3	0.857389	0.908629	0.0512404
cg14001049	KIF26A	0.822773	0.873959	0.051186
cg16318112	AGRN	0.076696	0.127876	0.0511795
cg08180572	SPNS1;SPNS1;SPNS1;SPNS1;SPNS1	0.773184	0.824299	0.0511149
cg12387604	ANKRD17;ANKRD17	0.375882	0.426993	0.0511115
cg10418578		0.70183	0.752935	0.0511053
cg09438837	CCDC33	0.229665	0.28077	0.0511044
cg20557595		0.329458	0.380529	0.0510708
cg04852694		0.84411	0.895173	0.0510629
cg24231854		0.309191	0.36022	0.0510291
cg10216884	GHDC;GHDC;GHDC;GHDC	0.780259	0.831216	0.0509563
cg11720863	PSME1;PSME1	0.786648	0.837599	0.0509513
cg17601191		0.808471	0.859361	0.0508904
cg10592478	RARG;RARG	0.843719	0.894596	0.0508763
cg10583266		0.557259	0.608113	0.0508542
cg00513467	KLHL9	0.12133	0.172164	0.0508344
cg22603710	EPHB1	0.0936771	0.144489	0.0508118
cg20962833		0.735619	0.786414	0.0507944
cg13463203	FREQ;FREQ	0.840732	0.891516	0.0507833
cg07562458	WDR26;WDR26	0.105077	0.155856	0.0507793
cg15692283		0.783932	0.834688	0.0507555
cg22153799		0.870119	0.920872	0.0507532
cg25628325		0.864298	0.915012	0.0507138
cg00335591	TMEM184A	0.813335	0.864005	0.0506694
cg10306035		0.740991	0.791621	0.0506292
cg11742479	PABPC4;LOC728448;PABPC4;PABPC4	0.689863	0.740488	0.0506243
cg06783058	PYCRL	0.844965	0.895554	0.0505891
cg06841713	DIP2C	0.724143	0.774678	0.0505345
cg10777881		0.652503	0.70301	0.0505067
cg05388492	ESRRG	0.0670686	0.117545	0.0504761
cg05742249	CACNA1H;CACNA1H	0.803107	0.853486	0.050379
cg11573318		0.654574	0.704938	0.0503644
cg23375169		0.814973	0.865294	0.0503207
cg18689295	SYT1;SYT1;SYT1	0.462074	0.512335	0.0502614
cg23516949	SERINC4;C15orf63	0.303495	0.353755	0.0502604
cg23279792		0.81307	0.863263	0.0501929
cg17818792		0.825246	0.875428	0.0501817
cg00645755	INTS1	0.324723	0.374889	0.0501658
cg19335742	PAK6;PAK6;PAK6	0.835439	0.885604	0.0501657
cg07737236	C3orf57;C3orf57	0.180352	0.230465	0.0501128
cg17420058		0.833643	0.883703	0.0500595
cg05000039	RBM12B	0.708729	0.758745	0.0500165
cg03796122	KATNAL1;KATNAL1	0.647466	0.697451	0.0499847
cg08339189	GGTA1	0.152374	0.202349	0.0499747
cg00242561	DNAJC14	0.837652	0.887572	0.0499199
cg21459460	WRB;WRB	0.879273	0.929189	0.0499156
cg05768620	NUMA1	0.169358	0.219205	0.049847
cg02790372	ETS1;ETS1;ETS1	0.79813	0.847972	0.0498422
cg26771315		0.837266	0.887098	0.0498315
cg26180732	COX10	0.384597	0.434337	0.0497396
cg17169221	ENTPD1;ENTPD1;ENTPD1;ENTPD1;ENTPD1;ENTPD1;ENTPD1	0.758211	0.807917	0.0497062
cg02836833	MTRF1L;MTRF1L	0.839701	0.889377	0.0496762
cg01560283	ZNF598	0.876947	0.92659	0.0496431
cg15293181	SNTG2	0.793621	0.843224	0.0496033
cg10601287	THY1;THY1	0.223825	0.273397	0.0495719
cg02661764		0.737418	0.786987	0.0495697
cg13081331		0.789457	0.839025	0.0495676
cg14169158	FAM78B	0.156659	0.206188	0.0495294
cg24823308		0.838898	0.888352	0.0494533
cg15086653	DNALI1	0.685694	0.735117	0.0494234
cg27630690		0.804013	0.853434	0.0494209
cg05798111		0.867932	0.917319	0.0493866
cg14408428	ZBTB43;ZBTB43	0.785269	0.834652	0.0493828
cg14580443	FGD3	0.861991	0.911295	0.0493045
cg00709966		0.417714	0.467013	0.0492996
cg23182840	SETMAR;SETMAR	0.859717	0.90895	0.0492326
cg03480067	C7orf33	0.744705	0.793923	0.0492179
cg00001349	MAEL	0.738565	0.787763	0.0491989
cg26498966	MKNK2;MKNK2	0.873202	0.922389	0.0491875
cg02549555	LRCH3	0.177954	0.227128	0.0491732
cg06041067	PTPRN2;PTPRN2;PTPRN2	0.872258	0.92143	0.0491714
cg26982829		0.733907	0.78306	0.0491536
cg19824710	PTPRF;PTPRF	0.742513	0.791638	0.0491251
cg02228568	TPST1	0.679233	0.72834	0.0491074
cg22475576	MIDN	0.284601	0.333683	0.0490827
cg12673840		0.722868	0.77194	0.0490721
cg19287711		0.855384	0.904449	0.0490645
cg03408556	C1orf229;C1orf229	0.045164	0.0942149	0.0490509
cg07453451	JAK1	0.715575	0.764615	0.0490401
cg06009330	PCYOX1	0.0636186	0.112659	0.04904
cg24674754		0.767288	0.816231	0.0489438
cg27100370	HMHA1	0.852089	0.900991	0.0489017
cg22900057	INPP5A	0.863898	0.912742	0.0488434
cg03547220	ZNF557;ZNF557;ZNF557	0.154617	0.203411	0.0487945
cg25185057	DGCR8	0.831808	0.880597	0.0487891
cg22385827	C2orf67	0.0938842	0.142672	0.0487875
cg16490440	NBPF9	0.817799	0.866577	0.0487779
cg04724177	SNX29	0.879352	0.928129	0.0487772
cg01774158	PPP2CA	0.0623388	0.111101	0.0487622
cg27278980	LOC100240735;FLJ12825	0.461939	0.510654	0.0487152
cg22711619		0.744413	0.79306	0.048647
cg15006843	NUCKS1	0.1918	0.240362	0.048562
cg10065530	C20orf29	0.808337	0.856872	0.0485348
cg25373630	BCL2	0.742653	0.791185	0.0485314
cg04508084		0.799173	0.847693	0.0485197
cg23175023		0.737137	0.785653	0.0485163
cg06193412		0.870789	0.919301	0.0485121
cg03492495	FIG4	0.857161	0.905616	0.0484556
cg19119609		0.882896	0.931347	0.0484509
cg04362790		0.867704	0.916142	0.0484379
cg15229052		0.826637	0.875065	0.0484283
cg18877862	A4GALT	0.269086	0.317486	0.0484005
cg08134877	PPM1B;PPM1B;PPM1B;PPM1B;PPM1B	0.7992	0.847518	0.0483184
cg10684905	TULP3;TULP3	0.0376676	0.0859837	0.0483162
cg04098458	EPC2	0.079216	0.127498	0.0482823
cg11504245		0.747196	0.795478	0.0482823
cg17512380		0.812163	0.860445	0.0482818
cg22256027	MSX1	0.0757088	0.123931	0.0482224
cg07812848		0.842888	0.891088	0.0481999
cg13158641		0.570895	0.619079	0.0481839
cg04031354		0.833334	0.881455	0.048121
cg10636760		0.809114	0.857225	0.0481107
cg24396745	HCN4;HCN4	0.140605	0.188703	0.0480973
cg12015737	HOXA5	0.853199	0.901261	0.0480622
cg10014470	ACTN2	0.853142	0.901188	0.0480452
cg12103897	SNRNP70	0.813496	0.861509	0.0480127
cg24974729	UNC93B1	0.836306	0.884306	0.0480001
cg12946518		0.485666	0.533651	0.0479845
cg03571507	ZNF611;ZNF611;ZNF611	0.802182	0.850166	0.0479838
cg05682952		0.879613	0.927472	0.0478587
cg06983551	BUB1;BUB1	0.23519	0.283009	0.047819
cg00739353		0.839108	0.886905	0.047797
cg10164272	ANKRD11	0.765354	0.81313	0.0477753
cg21027282	RAD51L1;RAD51L1;RAD51L1	0.801561	0.84926	0.0476991
cg08229366	MESTIT1;MEST;MEST;MEST	0.607007	0.654697	0.0476902
cg02445395	PTPRN2;PTPRN2;PTPRN2	0.829224	0.876914	0.0476894
cg03569876	CSNK1A1;CSNK1A1	0.690034	0.7377	0.0476657
cg13908055	C9orf153	0.669979	0.717631	0.0476521
cg03830273	DENND5A	0.812781	0.860404	0.0476227
cg18267330	INPP4A;INPP4A;INPP4A;INPP4A	0.798628	0.846218	0.0475897
cg10400707	VANGL2	0.856887	0.904467	0.0475802
cg06572812	GABRA5	0.806658	0.854231	0.0475731
cg14861518	TUBB	0.303094	0.350657	0.0475628
cg04020079	CNRIP1;CNRIP1;CNRIP1;CNRIP1	0.307745	0.355288	0.0475433
cg16654771	EZR;EZR	0.11852	0.166045	0.0475245
cg03610117	RERE;RERE;RERE	0.809714	0.85719	0.0474765
cg11021321	GNAS;GNAS;GNAS;GNAS;GNAS;GNAS;GNAS;GNAS	0.804833	0.852298	0.0474647
cg05047319	TMEM135;TMEM135;TMEM135	0.141061	0.188461	0.0473999
cg25903072	TPM1;TPM1;TPM1;TPM1;TPM1;TPM1	0.230686	0.278068	0.0473822
cg00306905	TIAL1;TIAL1;TIAL1;TIAL1	0.122438	0.169818	0.0473796
cg15577272	PTPRN2;PTPRN2;PTPRN2	0.840032	0.887395	0.0473635
cg11166365	TCHH	0.789547	0.83687	0.0473226
cg18909658	ZNF705G	0.823309	0.870618	0.0473093
cg07777115	CEP72	0.817453	0.864693	0.0472397
cg08272783	DKFZp779M0652	0.709166	0.756396	0.0472305
cg16774013	NFATC1;NFATC1;NFATC1;NFATC1;NFATC1	0.121098	0.168309	0.0472105
cg17731776	LRRC8E	0.768156	0.81534	0.0471845
cg22015277		0.816264	0.863417	0.0471531
cg07118895	ANKFN1	0.842186	0.889309	0.0471224
cg26888147	SP6	0.795075	0.842192	0.0471164
cg04394724	C16orf72	0.815294	0.862351	0.0470568
cg19597529	PARP14	0.189648	0.236658	0.0470104
cg05812269	RIOK3;RIOK3	0.164302	0.211296	0.0469936
cg24070198		0.731169	0.778127	0.0469573
cg23366404	UNC119B	0.851633	0.898586	0.0469539
cg21181498		0.801389	0.84833	0.046941
cg17237111	CAMK2D;CAMK2D;CAMK2D;CAMK2D;CAMK2D;CAMK2D;CAMK2D;CAMK2D;CAMK2D;CAMK2D;CAMK2D;CAMK2D	0.143799	0.190728	0.0469296
cg03941745	DCTPP1	0.845276	0.89219	0.0469142
cg23884149	NXN	0.845197	0.892097	0.0469
cg26029736		0.0740783	0.120928	0.0468492
cg13756898	SMAD3;SMAD3;SMAD3;SMAD3	0.776843	0.82367	0.0468276
cg06450446		0.820563	0.867365	0.0468018
cg12955111		0.855383	0.902184	0.0468017
cg17372758	ASCC1;C10orf104	0.843061	0.889847	0.046786
cg13137809	GNA12	0.856905	0.90368	0.0467752
cg06364593		0.756804	0.803572	0.0467673
cg04718234		0.275905	0.322671	0.0467659
cg27656459		0.765372	0.812075	0.046703
cg08256175		0.742584	0.789282	0.0466982
cg00657094		0.846672	0.893348	0.0466761
cg08762306	PALB2;DCTN5	0.327186	0.37385	0.0466644
cg09098025	CHMP7	0.698946	0.74561	0.0466638
cg26924392		0.862023	0.908672	0.0466484
cg11921473	POLR2D	0.106373	0.153013	0.0466406
cg05302211	CCDC101	0.667389	0.714029	0.0466404
cg00004818	AGA	0.146284	0.1929	0.0466164
cg05269678	FSCN1	0.562302	0.608905	0.0466028
cg06733872	BDP1	0.580413	0.627011	0.0465974
cg14498592	KCNQ2;KCNQ2;KCNQ2;KCNQ2;KCNQ2	0.862892	0.909454	0.0465625
cg08680260	OSBP2	0.88428	0.930838	0.0465578
cg16714605	ILF3;ILF3;ILF3;ILF3;ILF3;ILF3;ILF3;ILF3;LOC147727;ILF3;ILF3	0.18499	0.23154	0.0465494
cg14460003		0.145298	0.191843	0.0465455
cg19027710	CHST2	0.811164	0.857673	0.0465086
cg00665832	TOMM7;TOMM7	0.314875	0.361375	0.0464997
cg26307728		0.794716	0.841207	0.0464915
cg01460694	CNNM4	0.852696	0.899177	0.0464813
cg10810394	HOOK2;HOOK2	0.813875	0.860356	0.0464807
cg17554126	TBX5;TBX5;TBX5;TBX5	0.205685	0.252138	0.0464527
cg02358841	EI24;EI24	0.830738	0.877185	0.046447
cg04047726	EIF2C2;EIF2C2	0.730311	0.776675	0.0463644
cg05002314	CSTF1;CSTF1;CSTF1	0.89917	0.94552	0.0463502
cg05401069	TTC39C	0.806167	0.852504	0.0463365
cg01458510	SH3RF3	0.765893	0.812216	0.0463237
cg07390598	RAPH1;RAPH1	0.819632	0.865948	0.0463162
cg22184911	ARHGEF7;ARHGEF7	0.900493	0.9468	0.0463066
cg04571355	RPS10P7	0.832891	0.879175	0.0462837
cg17766560	MYO1F	0.808693	0.854959	0.0462667
cg17319285	DIP2C	0.854609	0.90086	0.0462509
cg07777156		0.309943	0.35619	0.0462473
cg03571393		0.77767	0.82391	0.0462399
cg13440795	MSRA;MSRA;MSRA	0.809963	0.856186	0.0462234
cg20576162	ATP5I	0.839146	0.885368	0.0462215
cg23889301	LIPC	0.769799	0.816016	0.0462166
cg03171710		0.845338	0.891524	0.0461853
cg18780627		0.827934	0.874119	0.046185
cg26469099		0.824998	0.871168	0.0461696
cg10980952	RASA3	0.84771	0.893826	0.0461158
cg11473856		0.821937	0.868045	0.0461086
cg10162209	ATN1;ATN1	0.777487	0.823566	0.0460793
cg03130248	KIF26B	0.867786	0.913841	0.0460556
cg03832059	ANKRD11	0.817671	0.863706	0.0460346
cg18864399	NEO1	0.167764	0.213769	0.0460045
cg00141295	LOC389493	0.86178	0.907768	0.0459879
cg03305853		0.816173	0.862135	0.0459624
cg15032897		0.800026	0.845953	0.0459268
cg22719782	REXO2	0.115325	0.161241	0.0459166
cg07058526	DNMT1;DNMT1	0.822927	0.86881	0.0458834
cg17172071	SPAG4L	0.780299	0.826175	0.0458754
cg07849009	FLJ23834	0.773358	0.819228	0.0458703
cg16673712	UFC1	0.662167	0.70801	0.045843
cg06792154	ATAD5	0.462098	0.50794	0.0458412
cg19225026		0.880929	0.926714	0.0457847
cg02788633	MICALL2	0.893582	0.93936	0.0457789
cg06906268	SEZ6;SEZ6;SEZ6;SEZ6	0.328276	0.374022	0.0457461
cg14446165	VAV2;VAV2	0.81233	0.858064	0.0457344
cg16694007		0.842142	0.887828	0.0456864
cg03172837	AGAP1;AGAP1	0.793471	0.839138	0.0456671
cg05835009	PCGF3	0.826617	0.872279	0.0456626
cg09867531	SCCPDH	0.778141	0.82379	0.0456498
cg11946583	STYXL1	0.846979	0.892605	0.0456257
cg08290850	TMEM151B	0.149634	0.195243	0.0456091
cg17681079		0.79291	0.838516	0.0456056
cg10592734	TBXAS1;TBXAS1;TBXAS1;TBXAS1;TBXAS1;TBXAS1	0.810828	0.85643	0.0456012
cg15219393	PPARGC1B;PPARGC1B	0.0848506	0.130427	0.0455764
cg19764769		0.852548	0.898101	0.0455528
cg10390228	SF1;SF1;SF1;SF1	0.0713767	0.116926	0.0455497
cg07913781	NRP1;NRP1;NRP1	0.843594	0.889133	0.0455386
cg27004850	PTPRN2;PTPRN2;PTPRN2	0.799736	0.845272	0.0455361
cg12213680	FAM65B;FAM65B;FAM65B	0.828233	0.873729	0.0454958
cg16139491	TAS2R3	0.862626	0.908118	0.0454919
cg00811565	FAM159B	0.688112	0.733575	0.0454625
cg09441736	CUX1;CUX1;CUX1	0.839832	0.885292	0.0454608
cg16595246	MSH6	0.0819885	0.127446	0.0454572
cg17842016		0.813072	0.858493	0.0454219
cg04486749		0.839111	0.884528	0.0454171
cg05361673	SH3BP4	0.846818	0.892224	0.0454067
cg06354455		0.82796	0.873363	0.0454031
cg00040862	TPO;TPO;TPO;TPO	0.813763	0.859155	0.0453921
cg04295297	MYB;MYB;MYB;MYB;MYB;MYB;MYB;MYB	0.220012	0.265399	0.0453864
cg11444072	ASAP2;ASAP2	0.855851	0.901233	0.0453814
cg03749599	RABGEF1	0.826475	0.871853	0.0453785
cg26384201	HYAL3;NAT6	0.0740191	0.119395	0.045376
cg23084319	ABLIM2;ABLIM2;ABLIM2;ABLIM2;ABLIM2;ABLIM2;ABLIM2	0.874098	0.919456	0.0453587
cg01282204	GIF;GIF	0.841579	0.886916	0.0453366
cg05091238		0.132486	0.177811	0.0453251
cg07699351		0.877234	0.922547	0.0453128
cg06948885	SEL1L	0.857924	0.903231	0.0453067
cg11490076	BTNL8;BTNL8;BTNL8;BTNL8;BTNL8;BTNL8	0.839243	0.884523	0.0452794
cg02984449		0.819613	0.864874	0.0452608
cg09985560	KIFC1	0.757635	0.802861	0.0452263
cg10241697	GPR18;UBAC2;UBAC2;UBAC2;GPR18	0.811346	0.856549	0.0452029
cg13544455		0.859212	0.904373	0.0451606
cg07628841	GPN1;CCDC121;GPN1;GPN1;CCDC121;CCDC121;GPN1;GPN1	0.402741	0.447883	0.0451416
cg14715697	HRNBP3	0.820482	0.865623	0.0451408
cg18559858	VIPR1	0.88936	0.934493	0.0451325
cg11573197	MAD1L1;MAD1L1;MAD1L1	0.759714	0.804817	0.0451036
cg17821327		0.770703	0.81578	0.0450777
cg26168469	C14orf132	0.0888403	0.133906	0.0450661
cg01390728	SCRN2;SCRN2	0.832738	0.877803	0.0450647
cg04442576	SLC35F1	0.179962	0.225025	0.0450631
cg21289365	ZNF788	0.691899	0.736959	0.0450594
cg13068915	MRC2	0.769111	0.81416	0.0450493
cg14416248	HTT	0.80498	0.850027	0.0450469
cg12839172	PROM1;PROM1	0.0658577	0.110855	0.0449974
cg00720581		0.876395	0.921387	0.0449915
cg19235966	SPEN;FLJ37453	0.0516896	0.0966521	0.0449625
cg05203346		0.800994	0.845956	0.0449615
cg00031896	KDM2B	0.247714	0.292572	0.0448578
cg01678472	KCTD2	0.856845	0.901693	0.044848
cg01025954		0.830524	0.875352	0.0448279
cg04724659	C1orf96	0.793521	0.838345	0.0448238
cg10103639	DDX18	0.837623	0.882437	0.0448143
cg10113715	DLK1	0.873382	0.918171	0.0447889
cg02204205	GRB10	0.179299	0.224088	0.0447889
cg18455490	UBE2E3;UBE2E3;UBE2E3	0.115176	0.159959	0.0447833
cg05418218		0.855449	0.900228	0.0447782
cg26419584		0.882784	0.927536	0.0447514
cg05003666	TUB;TUB	0.2728	0.317533	0.044733
cg13792596	SYNE2;SYNE2	0.832009	0.876657	0.0446487
cg15145174	POLS	0.911964	0.956604	0.04464
cg05280692		0.831011	0.875639	0.0446279
cg02831900		0.87142	0.916044	0.0446238
cg04144333	PITRM1	0.854973	0.899553	0.0445808
cg05690685		0.268175	0.312744	0.0445685
cg26015501		0.822676	0.867245	0.0445684
cg00929860	SPOCK2;SPOCK2	0.878602	0.923144	0.0445416
cg17541922	PRSS23	0.0513895	0.095914	0.0445245
cg14478049		0.789464	0.833893	0.044429
cg17294620	PRDM6	0.743692	0.788112	0.0444203
cg00893368	RASA3	0.852808	0.897212	0.0444032
cg09027133	MAN1C1	0.744558	0.788947	0.0443894
cg22110888	CCDC57	0.848941	0.893282	0.0443408
cg22831514	HSD17B11	0.0811232	0.125446	0.0443223
cg18275051	CYB5R1	0.137814	0.182135	0.0443209
cg01449469	KIAA1949;KIAA1949	0.838764	0.883064	0.0443001
cg07563611	VAC14	0.822833	0.867085	0.0442528
cg08480566	RPS6KA2;RPS6KA2	0.835636	0.879876	0.0442398
cg16570019	COL9A3	0.102944	0.147124	0.0441801
cg03554736	KIF1A	0.831258	0.87541	0.0441523
cg10892324		0.0955308	0.139584	0.0440528
cg26206990	APH1B;APH1B	0.102901	0.146948	0.0440466
cg20003329	PANK4	0.874007	0.918043	0.0440361
cg04395703	METAP1	0.822555	0.86657	0.0440149
cg02002400	CDC10L	0.286345	0.330356	0.0440113
cg06906952		0.865541	0.909537	0.0439959
cg26426898		0.305497	0.349469	0.0439716
cg24697733		0.794003	0.837966	0.0439624
cg20295408	MAD1L1;MAD1L1;MAD1L1	0.843519	0.887455	0.0439362
cg27388680	VAV1	0.836936	0.880861	0.0439246
cg08903970		0.830017	0.873939	0.0439219
cg00350362	LOC100294362	0.786874	0.830793	0.0439191
cg11323985	PSD3;PSD3	0.79543	0.839313	0.0438831
cg23067299	AHRR	0.840191	0.884042	0.0438509
cg25568066	MARCH3	0.114214	0.15804	0.0438259
cg26604605	SNORD57;NOP56;NOP56;SNORD56	0.850819	0.894641	0.0438224
cg23835338	SUMO1;SUMO1;SUMO1	0.680478	0.724296	0.0438188
cg11254952	KIAA1751	0.869053	0.912851	0.0437979
cg21193975	WDR5;WDR5	0.854645	0.898423	0.0437781
cg25139619	MIR17HG;MIR17HG	0.0758953	0.119673	0.0437777
cg01744331	KCNQ1OT1;KCNQ1;KCNQ1	0.87003	0.913748	0.0437177
cg18493160		0.872475	0.916189	0.0437142
cg11050859	TOX	0.398998	0.442696	0.0436982
cg10809832	SCARNA10;NCAPD2	0.830479	0.874168	0.0436887
cg08464831		0.878919	0.922605	0.0436858
cg07736927	CHCHD2	0.854829	0.898513	0.0436846
cg18261783	PXK	0.842663	0.886318	0.0436549
cg05402854	SLC16A10;SLC16A10	0.175289	0.218902	0.0436127
cg20533754		0.823531	0.867137	0.0436062
cg11855842	ASAP3;ASAP3	0.834659	0.878264	0.0436042
cg14528751		0.85277	0.896366	0.0435964
cg26550851	LRRC47	0.890174	0.933724	0.04355
cg17695382	USP34	0.0867171	0.130266	0.0435491
cg01768001	RCAN3	0.845834	0.889378	0.0435433
cg12840502	CABP7	0.0543081	0.0977816	0.0434736
cg07667813	SNAPC2;SNAPC2	0.0575103	0.100978	0.0434673
cg17092860	COL11A1;COL11A1;COL11A1;COL11A1	0.846342	0.889799	0.0434571
cg21365444		0.729634	0.773091	0.0434571
cg26330133	DLGAP4;DLGAP4;DLGAP4	0.0778469	0.121291	0.0434438
cg02325880	SPATA1;GNG5	0.207644	0.251083	0.0434391
cg04145307	UNKL	0.872329	0.915756	0.0434264
cg24845234	IGF2BP3	0.344396	0.387814	0.0434179
cg11990559		0.865724	0.909119	0.0433956
cg19905504		0.812148	0.855533	0.0433852
cg07725836	SYPL2	0.777799	0.821177	0.0433777
cg17888979	PSMG3;KIAA1908;KIAA1908;PSMG3;PSMG3;KIAA1908	0.318304	0.361662	0.0433577
cg07734358	TBC1D22A	0.882182	0.925528	0.043346
cg09161758	NUCKS1	0.482333	0.525678	0.0433449
cg21165501	ODZ3	0.860006	0.903349	0.0433425
cg24332389	PLEKHG5;PLEKHG5	0.821995	0.86533	0.0433357
cg07809831		0.842362	0.885663	0.0433005
cg27348863		0.835199	0.878492	0.043293
cg03482534	NICN1	0.491285	0.534552	0.043267
cg01406647		0.79428	0.837541	0.0432607
cg13468318		0.837227	0.880463	0.0432361
cg21171115	AKAP2;PALM2-AKAP2;PALM2-AKAP2;AKAP2	0.757607	0.800793	0.0431861
cg11692577		0.801985	0.845156	0.0431718
cg21921520		0.810301	0.853468	0.0431671
cg14591667	B4GALNT2;B4GALNT2;B4GALNT2	0.811036	0.854199	0.0431637
cg06969469	GLI2	0.873204	0.916337	0.043133
cg23957285	SEMA6B	0.83189	0.875013	0.043123
cg16480634	ACTR2;ACTR2	0.671855	0.714974	0.043119
cg19423625	WDR18	0.862014	0.905124	0.0431101
cg06961278		0.77399	0.817096	0.0431064
cg23234607	TSHR;TSHR;TSHR	0.357493	0.400576	0.0430829
cg11532971	ATG5	0.720513	0.763559	0.0430454
cg11089493		0.761269	0.804311	0.0430424
cg21106461	NSL1;TATDN3;TATDN3;TATDN3;TATDN3;NSL1;TATDN3	0.800606	0.843637	0.0430312
cg22466850		0.8519	0.89492	0.0430194
cg00848167	LOC254559	0.249667	0.292678	0.0430108
cg15003570		0.867926	0.910919	0.042993
cg15848890		0.880485	0.923468	0.0429827
cg03710481	PKIB;PKIB;PKIB;PKIB;PKIB	0.0464888	0.0894629	0.0429741
cg21830805	TTC7B	0.819439	0.86236	0.0429216
cg08371086	FAM19A1	0.826823	0.869742	0.0429187
cg07089783	ZEB1;ZEB1;ZEB1;ZEB1;LOC220930	0.0997136	0.142602	0.0428883
cg02008544	TNFRSF10B;TNFRSF10B;TNFRSF10B;TNFRSF10B;TNFRSF10B	0.154189	0.197072	0.0428822
cg00297432	ESPN	0.325185	0.36806	0.0428747
cg27001534	C5orf55;C5orf55;EXOC3	0.11882	0.161693	0.0428737
cg19803052	TMEM196	0.229632	0.272477	0.0428454
cg11684679	GBP1	0.71865	0.76147	0.0428207
cg15121364	DYRK1B;DYRK1B;DYRK1B	0.150514	0.193323	0.0428092
cg04903439	ASNS;ASNS;ASNS	0.730517	0.773302	0.0427844
cg26487629		0.76835	0.811096	0.0427461
cg12537728	ARNTL;ARNTL;ARNTL	0.823611	0.866342	0.042731
cg02064831	TECTA	0.834003	0.876688	0.0426852
cg01208814		0.182257	0.224941	0.0426834
cg05248542	CCDC109B	0.828616	0.871296	0.0426809
cg08355238		0.83279	0.87547	0.0426797
cg18711081	RNF126P1	0.442193	0.484806	0.0426133
cg10405205	CTTN;CTTN	0.87172	0.914327	0.0426069
cg18548797		0.833117	0.875709	0.0425916
cg12759597	MTX1;MTX1	0.817175	0.859764	0.0425894
cg26309458		0.692842	0.735427	0.0425843
cg00747290	KCNG3;KCNG3;KCNG3;KCNG3	0.14504	0.187592	0.0425526
cg16856342	SERBP1;SERBP1;SERBP1;SERBP1	0.444192	0.486738	0.0425457
cg04353171	FLOT1	0.151878	0.194416	0.0425383
cg05045969	MAD1L1;MAD1L1;MAD1L1	0.872625	0.91516	0.0425345
cg01976960	BAIAP2;BAIAP2;BAIAP2;BAIAP2	0.742883	0.785411	0.0425276
cg07248181	LOC284661	0.863954	0.906459	0.0425048
cg15894467	C1orf190;POMGNT1	0.577987	0.620428	0.0424414
cg03330374	PTPRN2;PTPRN2;PTPRN2	0.830741	0.873172	0.0424306
cg04551500	SYNC;SYNC	0.791052	0.833429	0.0423769
cg03943446	MAD1L1;MAD1L1;MAD1L1	0.850931	0.893301	0.0423702
cg06474082	ZNF296	0.299985	0.342337	0.0423526
cg18868017		0.82149	0.863837	0.0423472
cg02686357	DMWD	0.772713	0.815042	0.0423282
cg14781190	SERINC2	0.0833941	0.125691	0.0422974
cg13999774	ARPC2;ARPC2	0.801635	0.843927	0.0422919
cg09180070		0.872264	0.914534	0.0422705
cg22040631		0.764152	0.806421	0.0422698
cg02057391	TRPC4;TRPC4;TRPC4;TRPC4;TRPC4;TRPC4;TRPC4;TRPC4;TRPC4;TRPC4;TRPC4;TRPC4	0.199109	0.241352	0.0422427
cg00042246	PURA	0.165184	0.207375	0.0421902
cg03365403	ANO9	0.860658	0.902806	0.0421489
cg07227743	DPP6;DPP6;DPP6	0.852597	0.89474	0.042143
cg22205573	LAMP1	0.656838	0.698962	0.042124
cg20603611	ST3GAL1;ST3GAL1	0.839725	0.881831	0.0421055
cg05011784		0.87677	0.91887	0.0421004
cg04173852	ARSG	0.910303	0.95239	0.042087
cg00531054	RFWD2;RFWD2	0.809461	0.85154	0.0420783
cg11207763	FGF19	0.131977	0.174049	0.0420719
cg19590892	DST;DST;DST;DST	0.735632	0.777701	0.0420689
cg18612040	RPTOR;RPTOR	0.746701	0.788756	0.042055
cg05905568		0.807241	0.849275	0.0420345
cg10948929	PTPRZ1	0.129442	0.171472	0.0420297
cg03646922	ANKFY1;ANKFY1	0.0400323	0.0820604	0.0420281
cg23486345	C6orf168;C6orf168	0.0913246	0.133314	0.0419892
cg08698428	REEP1;REEP1;REEP1;REEP1	0.785867	0.827845	0.0419778
cg15563974	PSMD8	0.794171	0.836135	0.0419637
cg13921324	GPC2	0.281141	0.323064	0.0419229
cg16205559		0.700127	0.742001	0.0418737
cg01757116		0.784341	0.826213	0.0418717
cg02368469		0.883976	0.925818	0.0418423
cg16315980		0.8338	0.875624	0.041824
cg26429499	SHANK2	0.830951	0.872772	0.0418206
cg05262295		0.812221	0.854034	0.0418131
cg02766770	YPEL5;YPEL5;YPEL5;YPEL5	0.836103	0.877909	0.0418058
cg22754489		0.646545	0.688332	0.041787
cg03950120	KIAA1751	0.813023	0.85479	0.0417676
cg13222091	SPEF1	0.296406	0.338154	0.0417476
cg00546078	C1orf159	0.900422	0.942163	0.0417413
cg21435316		0.864798	0.906514	0.0417161
cg08240847		0.718759	0.760467	0.0417079
cg18631513		0.831507	0.873201	0.0416949
cg20550965	FAM101B	0.895817	0.937483	0.0416654
cg03990732		0.871856	0.913519	0.0416627
cg27042528	C19orf20	0.802789	0.844447	0.0416581
cg19386303	CALM3	0.123587	0.165241	0.0416542
cg21295088	TBX15	0.0856236	0.127249	0.0416259
cg06944092	APLP1;APLP1	0.845265	0.886874	0.0416087
cg20957396	MGAT5	0.806561	0.848167	0.0416058
cg23671082		0.25902	0.300615	0.0415943
cg17692971	ZNF101	0.80628	0.847872	0.0415922
cg18319612		0.79925	0.840806	0.0415558
cg03214444		0.851639	0.893154	0.0415148
cg06739680	LOC284551	0.727206	0.768714	0.0415085
cg10373645	DUSP11;DUSP11	0.102334	0.143836	0.0415019
cg13941027	VPS13D;VPS13D	0.819792	0.861288	0.0414952
cg27010927	BPHL;BPHL;BPHL;BPHL	0.858263	0.899744	0.0414811
cg26873132	DENND5A	0.848203	0.889682	0.0414793
cg11399546		0.811529	0.852984	0.0414554
cg14058825	ZNF37B	0.173395	0.214839	0.041444
cg24867468	TMC6;TMC6	0.815291	0.856733	0.0414419
cg08085029	LHFP	0.853042	0.894441	0.0413993
cg16617257	MGP	0.83432	0.875719	0.0413989
cg26763877	CSMD1	0.0623526	0.103749	0.0413964
cg08690976	LYRM2;LYRM2;LYRM2;LYRM2	0.823642	0.865026	0.0413844
cg26381501	TMEM98;TMEM98	0.292	0.333381	0.0413815
cg03480001	TFDP1;TFDP1	0.890797	0.932157	0.0413606
cg26242708	TG	0.847978	0.889318	0.0413401
cg08151828	SMARCA4;SMARCA4;SMARCA4;SMARCA4;SMARCA4;SMARCA4;SMARCA4	0.842887	0.88422	0.0413325
cg24139093		0.169402	0.210724	0.0413217
cg12753606	MYB;MYB;MYB;MYB;MYB;MYB;MYB;MYB	0.0998809	0.141194	0.0413129
cg06697471		0.822401	0.863684	0.0412833
cg27312798	ADSSL1;ADSSL1	0.869061	0.91033	0.0412693
cg16570980	LOC100134368	0.862737	0.903987	0.0412502
cg03638489		0.861516	0.902738	0.041222
cg10448724	DIP2C	0.845266	0.886471	0.0412056
cg24185116	LYSMD2;TMOD2;TMOD2	0.114237	0.15544	0.0412024
cg23881613	PLVAP	0.883003	0.924173	0.0411709
cg02594426		0.845838	0.887001	0.0411629
cg05970721	HS3ST2	0.86259	0.90374	0.0411496
cg04157194		0.858966	0.900099	0.0411332
cg21948803	LOC91316	0.804549	0.845681	0.041132
cg14069412	TXNDC15	0.810995	0.852095	0.0410996
cg26126749	HDAC4	0.887435	0.928528	0.0410931
cg26301389	CXXC5	0.0703851	0.111474	0.041089
cg21885868	POFUT2;POFUT2;LOC642852;POFUT2	0.822535	0.86359	0.0410548
cg00059737	VPS13D;VPS13D	0.836196	0.8772	0.0410039
cg23148596		0.850299	0.891295	0.040996
cg06479653	NAPG	0.195373	0.236333	0.0409604
cg00808730	LGMN;LGMN	0.114965	0.155924	0.0409591
cg07017022	B3GNTL1	0.795122	0.836026	0.0409035
cg26776327		0.780674	0.821568	0.0408934
cg18010718	ZACN	0.876251	0.917131	0.0408794
cg14367306		0.831452	0.872315	0.0408626
cg24956391	SRC;SRC	0.78275	0.823609	0.0408592
cg05680085	RHBDD1;RHBDD1	0.0567385	0.0975761	0.0408376
cg22511706		0.827678	0.868509	0.0408312
cg07709195	FADS1	0.817041	0.857823	0.0407824
cg10081761	ALDH3B2	0.731707	0.772465	0.0407584
cg03081134	RECK	0.102573	0.143324	0.040751
cg13840089	GNA14	0.701045	0.741794	0.0407491
cg17953716		0.834776	0.875515	0.040739
cg10330885	MGC23284;MVD;MGC23284	0.134919	0.175585	0.0406664
cg06956098	SNIP1	0.880978	0.921645	0.0406663
cg06557630		0.118927	0.159571	0.0406433
cg24666695		0.143546	0.184174	0.0406285
cg11038073	LIPG	0.0865581	0.127181	0.0406232
cg26495473		0.817029	0.857645	0.0406166
cg15559895	RAD51AP2	0.0908097	0.131405	0.0405951
cg14449633		0.881657	0.922246	0.0405894
cg02504820	GLT1D1	0.838696	0.879284	0.0405878
cg23668057	SYNGR2	0.807671	0.848245	0.0405749
cg16105594	MEF2C;MEF2C	0.226836	0.267404	0.0405684
cg21643429	OCA2	0.840424	0.880985	0.0405601
cg27485906		0.815594	0.856146	0.0405527
cg14201291	PLXNA2	0.83629	0.876819	0.0405293
cg20396559	MAGI1;MAGI1;MAGI1	0.849478	0.889974	0.0404956
cg26307797		0.849544	0.890002	0.040458
cg15561501	PLEKHF1	0.862831	0.903283	0.040452
cg01036779	SH2D3A	0.196328	0.236776	0.0404477
cg07962309	YAF2	0.767801	0.808234	0.0404335
cg20077139		0.730021	0.770413	0.0403924
cg23542590	C3orf63	0.841563	0.881935	0.0403719
cg16121807	C13orf16	0.802502	0.842859	0.0403564
cg15929771	VPS13D;VPS13D	0.854347	0.894685	0.0403375
cg22140614	GAK	0.900468	0.940796	0.0403275
cg17976625	CPD	0.619306	0.659612	0.0403058
cg27138600		0.815583	0.855875	0.0402925
cg18453320		0.817717	0.858002	0.0402853
cg07018389	DUSP1	0.827313	0.867545	0.0402319
cg05612066		0.779359	0.819585	0.0402263
cg26255261	MCC;MCC	0.828043	0.868269	0.040226
cg13455896	PARD6G;LOC100130522;LOC100130522	0.809287	0.849511	0.0402236
cg25626264		0.64702	0.687244	0.0402234
cg22633390	RABL5;RABL5;RABL5;RABL5;RABL5;RABL5	0.310134	0.350349	0.0402147
cg13570090	DOCK6	0.841664	0.881851	0.0401871
cg20712860	INPP5A	0.899127	0.939311	0.0401844
cg11016293	ARL5A;ARL5A;ARL5A;ARL5A	0.247692	0.287868	0.0401762
cg02263377	ADSSL1;ADSSL1	0.872844	0.913015	0.0401708
cg01554316	GALNT2	0.876769	0.916932	0.0401635
cg11889098	ZNF354A	0.858034	0.898177	0.0401423
cg08282037	EPS8L1;EPS8L1	0.820996	0.861132	0.0401362
cg07415585		0.87048	0.910616	0.0401354
cg02822958	ATP6V1E2	0.84845	0.888575	0.0401256
cg16635016	UNC5A	0.837202	0.877322	0.04012
cg02365967	HERC2	0.901925	0.942045	0.0401198
cg23478225	PRKCE	0.838466	0.87858	0.0401145
cg10959932	CPT2	0.833685	0.873796	0.0401118
cg03524116		0.874786	0.914894	0.040108
cg03780036		0.833372	0.873464	0.0400912
cg19155557	CTNNB1;CTNNB1;CTNNB1	0.10605	0.146136	0.0400858
cg05848579	TPSD1	0.877459	0.917533	0.0400748
cg16360717		0.760442	0.800465	0.0400229
cg17062305	TMEM132C	0.857705	0.89772	0.040015
cg14786125	C19orf51	0.802916	0.84293	0.0400142
cg15926671	LTBP2	0.283526	0.323537	0.0400115
cg11883538		0.831036	0.871046	0.0400105
cg09165414		0.832834	0.872835	0.0400014
cg22086566	SDK1	0.843036	0.882992	0.0399565
cg25247290	WIT1	0.140967	0.180922	0.0399543
cg11333007	TMOD3;TMOD3	0.212846	0.252774	0.0399287
cg11806813		0.805113	0.845024	0.0399109
cg27408345	LOC282997;PDCD4;PDCD4	0.842412	0.882302	0.0398901
cg14392066	TOR2A;TOR2A;TOR2A;TOR2A	0.0959717	0.135857	0.0398852
cg15154255	GATAD1	0.870755	0.910637	0.0398819
cg18453969	TPTE;TPTE;TPTE	0.833929	0.873785	0.0398556
cg26199445		0.761494	0.801343	0.0398492
cg23424988		0.85098	0.890824	0.039844
cg08166362	C3orf37;C3orf37	0.744655	0.784494	0.0398393
cg19196735	C17orf108	0.841391	0.881228	0.0398374
cg23719713	GCNT2;GCNT2;GCNT2;GCNT2	0.813195	0.853028	0.0398331
cg21286921	KCNA3	0.412059	0.451825	0.0397659
cg26376346	TGFBR2;TGFBR2	0.796241	0.835958	0.0397168
cg04407228	NADK	0.0935021	0.133204	0.0397016
cg09771183		0.87843	0.918131	0.0397006
cg23158189	GALNT9	0.893385	0.933076	0.0396903
cg01601470	POLN	0.852701	0.892367	0.039666
cg00583731		0.809857	0.849521	0.0396641
cg07349805	PCGF3	0.869412	0.909044	0.0396322
cg22708233	ARFGAP2	0.332145	0.371777	0.0396321
cg22753962	FOXK1	0.908096	0.947726	0.0396304
cg26155979	PCGF6;PCGF6;PCGF6;PCGF6	0.291073	0.330701	0.039628
cg13916990	UBAP2	0.269096	0.308721	0.0396251
cg18093771	ADARB2	0.874335	0.913952	0.0396163
cg00595237	GATA4	0.168589	0.208199	0.0396097
cg08711063	ACER3	0.814958	0.854559	0.0396013
cg03226526	FAM20C	0.880356	0.919942	0.0395868
cg05938628	MYO10	0.248388	0.287962	0.039574
cg14776033	RASIP1	0.883155	0.922725	0.0395698
cg14022542		0.85092	0.890488	0.0395674
cg16740905	SEC1;DBP	0.125494	0.165055	0.039561
cg05623727	RBM5	0.817847	0.857397	0.0395495
cg23217126	DOK6	0.0517297	0.0912722	0.0395424
cg23247171		0.868926	0.908468	0.0395421
cg08157440	BANP;BANP	0.847061	0.886586	0.0395257
cg13567725		0.53382	0.573339	0.0395189
cg04745997		0.862326	0.901843	0.0395176
cg13633941		0.812778	0.852295	0.0395171
cg24920933		0.82414	0.863642	0.0395018
cg11672338	DIP2C	0.864607	0.904102	0.0394948
cg08547922	TNFRSF8	0.854809	0.894302	0.0394922
cg23429240	CORO1C	0.762222	0.801707	0.039485
cg00769882	HSPA6	0.828207	0.867683	0.0394754
cg17944001	FHAD1	0.767797	0.807258	0.0394618
cg20643362	C19orf12;C19orf12;C19orf12	0.0671855	0.106614	0.039428
cg10886992	MAD1L1;MAD1L1;MAD1L1	0.857432	0.89685	0.0394176
cg08844501	KLK14	0.874756	0.914131	0.0393755
cg00827596	APLF	0.769731	0.809106	0.0393752
cg18029761	GPR123	0.0432135	0.0825382	0.0393248
cg08694723	RPS6KA2	0.885481	0.924779	0.0392978
cg22401835		0.885756	0.925043	0.0392869
cg02989351	YWHAQ	0.216749	0.256031	0.0392822
cg19540291		0.818888	0.858159	0.0392711
cg03277137	ATP11A;ATP11A	0.887502	0.926771	0.039269
cg04483062		0.83286	0.872126	0.0392661
cg08210681		0.81348	0.852722	0.0392415
cg05897163	PPP1R1B	0.832983	0.87222	0.0392372
cg03984758	IGFBP7	0.859303	0.898509	0.0392055
cg14364129	C9orf5	0.800142	0.839335	0.0391925
cg16236270	MCM7;MCM7	0.911314	0.9505	0.0391867
cg13104257	PRDM16;PRDM16	0.878153	0.917311	0.0391585
cg18025446		0.77591	0.815062	0.039152
cg23250039	SLC12A8	0.780935	0.820072	0.0391368
cg25326090	PRKD2;PRKD2;PRKD2;PRKD2	0.666234	0.705368	0.0391345
cg09447207		0.850656	0.889753	0.0390976
cg24015263		0.815363	0.854455	0.0390924
cg01551729	SLC12A7	0.872025	0.911101	0.0390761
cg19358664	SCARB1;SCARB1	0.341022	0.38009	0.0390675
cg25750018	PI4KA;SERPIND1	0.886627	0.925683	0.0390567
cg02842704	GLRA1;GLRA1	0.759079	0.798111	0.0390316
cg11569869	ADAP1	0.896267	0.935279	0.039012
cg17052756	JAZF1	0.790933	0.829935	0.0390019
cg20312077		0.888856	0.927849	0.0389928
cg11383148		0.841124	0.88011	0.0389865
cg23215275		0.871842	0.910822	0.0389798
cg11251827	HSPA6	0.880526	0.919502	0.0389763
cg20511955	C4orf23	0.897728	0.936701	0.0389736
cg18835815	ATP6V1H;ATP6V1H	0.809693	0.848662	0.0389684
cg24602704	ATP10A	0.887669	0.926634	0.0389649
cg03132228	TMBIM1;PNKD	0.832213	0.871146	0.0389332
cg20480723	VPS53	0.833561	0.872468	0.0389073
cg04885336	PPP1R2	0.333409	0.372311	0.0389019
cg00327355		0.134098	0.172997	0.0388989
cg24127106	PRMT1;PRMT1;PRMT1	0.798047	0.836941	0.0388934
cg23951171	NAP1L4	0.781286	0.820176	0.0388895
cg18087520	CALM1	0.810905	0.849793	0.0388876
cg24463664	WHSC1L1	0.803662	0.84255	0.0388875
cg23039201	GPN1;CCDC121;GPN1;GPN1;CCDC121;CCDC121;GPN1;GPN1	0.246314	0.285202	0.0388873
cg27560555	CNO	0.840014	0.878895	0.0388805
cg24769879	CCDC61	0.20763	0.246508	0.0388777
cg09595290	CHST15	0.864448	0.903297	0.0388487
cg01000553	ASAP3;ASAP3	0.773323	0.812141	0.0388181
cg23156439	NPFFR1	0.883628	0.922433	0.0388053
cg04612869	FAM13A	0.648909	0.687697	0.038788
cg20666379	PTS	0.867698	0.906461	0.0387632
cg23453215		0.858052	0.896793	0.0387408
cg05905030		0.855767	0.894453	0.0386865
cg09799432	SH3GLB1	0.105354	0.14402	0.0386666
cg00895174	BFAR	0.831993	0.870659	0.0386661
cg16045223	UBE2J2;UBE2J2;UBE2J2;UBE2J2	0.876111	0.914775	0.0386647
cg07490447	ESRRB	0.839403	0.878022	0.0386196
cg25083314		0.845973	0.88458	0.0386064
cg19547192	PTPRN2;PTPRN2;PTPRN2	0.903286	0.941887	0.0386009
cg17301506	EIF2S2	0.187284	0.225869	0.0385844
cg14882082	WDR25;WDR25	0.857819	0.896385	0.0385663
cg15909393		0.823429	0.861994	0.0385642
cg19827599	LRPAP1	0.894713	0.933269	0.0385568
cg22161147	AFAP1;AFAP1;LOC84740	0.866701	0.905248	0.0385473
cg13101767	GAK	0.866429	0.904975	0.0385457
cg06489668	RPL29	0.806854	0.845392	0.0385383
cg26971783		0.831688	0.870215	0.0385262
cg26242888	FOXN3;FOXN3	0.861106	0.899602	0.0384959
cg03219611	CPA5;CPA5;CPA5	0.872849	0.911342	0.0384927
cg27023595	GLYR1	0.880938	0.919402	0.0384638
cg17693534	MAD1L1;MAD1L1;MAD1L1	0.884913	0.923375	0.0384612
cg23447792	EP400NL	0.801877	0.840335	0.0384583
cg14549093	HERC2	0.850164	0.888596	0.0384327
cg10115022		0.416401	0.454811	0.0384099
cg01578164		0.849573	0.887963	0.0383909
cg22465824	CDK2AP1	0.831448	0.869835	0.0383865
cg13769046	HRNBP3	0.881067	0.919443	0.0383766
cg02619315	SCUBE2;SCUBE2;FLJ46111	0.859071	0.897441	0.0383698
cg19525602	CRLF1	0.118912	0.157279	0.0383668
cg26111184	TMEM214;TMEM214	0.0934619	0.131813	0.0383512
cg11042620	TTC3;TTC3	0.781666	0.820013	0.0383471
cg15063530		0.826438	0.864782	0.0383439
cg09210956	SNTG2	0.868552	0.906894	0.0383417
cg07680195	PGLS	0.324484	0.362795	0.0383108
cg16997188		0.816603	0.85491	0.0383074
cg03138206	HSDL1;HSDL1	0.841944	0.880251	0.0383071
cg13432906	DNM1;DNM1	0.865502	0.903793	0.0382916
cg05224126		0.898213	0.936486	0.0382731
cg01822143		0.799118	0.83739	0.0382715
cg08490445	SPOP;SPOP;SPOP;SPOP;SPOP;SPOP	0.833566	0.871836	0.0382707
cg14487379	DDX31	0.910244	0.948509	0.0382648
cg26264602		0.729691	0.767925	0.0382348
cg26139949	DGKD;DGKD	0.836196	0.874418	0.0382216
cg26370078	MUL1	0.877778	0.915998	0.0382198
cg21856256		0.178735	0.216947	0.0382118
cg10415509	COL18A1;COL18A1;COL18A1	0.787222	0.82542	0.0381979
cg27374441	TAF4	0.0740028	0.112196	0.0381932
cg13311655		0.810027	0.848188	0.0381615
cg18380123	SDK1;SDK1	0.872775	0.910898	0.0381233
cg19047068	MMP28;MMP28	0.880392	0.918515	0.0381229
cg15114045		0.836381	0.874494	0.0381128
cg17824465	C22orf41	0.127558	0.165666	0.0381077
cg04362369	CHD8	0.0479801	0.0860834	0.0381033
cg04228083	LOC100130872-SPON2;LOC100130872	0.887757	0.925854	0.0380971
cg12279968	LOC100133612	0.847251	0.885334	0.038083
cg16630770	ATP6V0D1	0.628682	0.66674	0.0380576
cg18349937	GOLGA3	0.854837	0.892886	0.0380495
cg26543816		0.853647	0.891694	0.0380466
cg16602369	ANKRD33B	0.121006	0.159047	0.0380418
cg13168638		0.77892	0.816952	0.0380319
cg23465978	MGMT	0.835856	0.873877	0.038021
cg12453687	RAB30	0.802788	0.840799	0.0380109
cg22621695	DYRK2;DYRK2;DYRK2;DYRK2	0.15483	0.192828	0.0379978
cg10451772	PODXL2	0.231183	0.269178	0.0379941
cg04887735	RAD51L1;RAD51L1;RAD51L1	0.828844	0.866809	0.037965
cg19671395	HDAC4	0.866815	0.904774	0.0379592
cg15642329	HNRNPCL1;LOC649330	0.88777	0.925706	0.0379354
cg07702659		0.816959	0.85489	0.0379308
cg06632086		0.857263	0.895188	0.0379256
cg21176603	FSTL4	0.843934	0.881842	0.0379075
cg24908166	TERT;TERT	0.883367	0.921229	0.0378614
cg18997075	P2RX3	0.870424	0.908239	0.0378149
cg10656871		0.880747	0.918557	0.03781
cg14412622	MRPL19	0.842398	0.880207	0.0378093
cg20821170	YPEL4	0.793737	0.831537	0.0378006
cg00748431	CHRNA1;CHRNA1	0.807718	0.845505	0.0377866
cg22387550	KPRP	0.867434	0.905217	0.0377829
cg08920249		0.887172	0.92494	0.0377682
cg21981298		0.760356	0.798112	0.0377565
cg11932961	PHF17;PHF17	0.0525469	0.0903018	0.0377549
cg07990390	CACNA1H;CACNA1H	0.867876	0.905624	0.0377478
cg19515398		0.856551	0.894283	0.0377321
cg14303972		0.856386	0.894115	0.0377288
cg25198007	UBXN11;UBXN11;UBXN11	0.19992	0.237622	0.0377015
cg26190686		0.855658	0.89335	0.0376921
cg07960360	TCL6	0.872427	0.910087	0.0376602
cg13087761	FSCN1	0.883887	0.921508	0.0376203
cg25980504		0.780207	0.817819	0.0376123
cg00503760		0.803469	0.84107	0.0376005
cg23837804	RRP1	0.900394	0.937955	0.0375609
cg27574244	TBCD	0.124444	0.161998	0.0375538
cg08665193	SMOC2;SMOC2	0.851134	0.888677	0.037543
cg17712818	BCAS3;BCAS3	0.750311	0.787854	0.0375421
cg25453841		0.82485	0.862377	0.0375272
cg24527183	CDC42SE2;CDC42SE2	0.830602	0.868116	0.0375149
cg01895760		0.812943	0.850453	0.0375104
cg02782840		0.86216	0.899639	0.0374785
cg05580671	STAR;STAR	0.823343	0.86081	0.0374669
cg09719594		0.832261	0.869722	0.0374612
cg00404923	STOX2	0.856533	0.893992	0.0374587
cg15503971	NPHP4	0.879165	0.916604	0.0374391
cg11797222	MAP2K1;MAP2K1	0.381561	0.418995	0.037434
cg05294497	KIAA1530	0.888849	0.926278	0.0374294
cg11207307	SLC2A14	0.298482	0.335907	0.0374258
cg20530204	B3GALT4	0.0890441	0.126469	0.0374247
cg00988577	HLA-DOA	0.862537	0.89995	0.0374134
cg05860723	MYF6	0.0943133	0.131725	0.037412
cg05670192	ZNF581	0.0531797	0.0905779	0.0373982
cg19243717		0.804165	0.841562	0.0373966
cg08742041		0.837177	0.874565	0.0373877
cg27368606	SORBS2	0.875944	0.91333	0.0373858
cg04371212		0.881049	0.918428	0.0373786
cg10092251		0.887751	0.92512	0.0373692
cg11787218	DUSP22	0.844427	0.881796	0.0373687
cg18174654	CD8A;CD8A;CD8A;CD8A	0.822856	0.860223	0.0373669
cg17636806	COL11A2;COL11A2;COL11A2	0.837161	0.874527	0.0373661
cg10966661		0.815551	0.852912	0.0373619
cg01636873	CARKD	0.869611	0.906965	0.0373538
cg05910415	IGFL1	0.785543	0.822877	0.0373347
cg08330327		0.807364	0.844673	0.0373091
cg23300494	MAD1L1;MAD1L1;MAD1L1	0.885472	0.922777	0.0373046
cg04782002	KLHL36	0.865317	0.90258	0.0372626
cg06297571	SFRS8	0.89453	0.931788	0.0372588
cg07142068	PFKFB3;PFKFB3	0.897009	0.934259	0.0372505
cg13685964	SLC6A1	0.873623	0.910867	0.037244
cg25670583	PCGF3	0.898408	0.935646	0.0372378
cg03367136		0.846235	0.883461	0.0372258
cg25675571	ATRN	0.859371	0.896591	0.0372202
cg05916700	PLEKHG7;PLEKHG7	0.820123	0.857343	0.0372199
cg03462115	KIF22	0.152357	0.189567	0.0372108
cg07583981	RPA1	0.888586	0.92579	0.0372038
cg03988675	PRDM2;PRDM2;PRDM2;PRDM2	0.0870614	0.124264	0.0372022
cg01165909	MIR2117	0.827196	0.864397	0.0372014
cg06397523	ZNF80;ZNF80	0.607415	0.644607	0.0371922
cg18482256	PSMD8	0.0722455	0.10942	0.0371745
cg11802666	IRF2	0.842026	0.879201	0.0371745
cg08701551	ARSG;SLC16A6	0.0513973	0.0885542	0.0371569
cg14008834		0.0798745	0.117029	0.0371544
cg08170141	COL6A3;COL6A3;COL6A3;COL6A3;COL6A3	0.884074	0.921221	0.0371469
cg15433198	FLJ25328;FLJ25328	0.0925059	0.129653	0.0371469
cg20727043	SH3RF2	0.873094	0.910238	0.0371442
cg05555653	ZHX2	0.892991	0.930132	0.037141
cg07076175	FAM150A	0.288934	0.326072	0.0371376
cg21245492	IGF1R	0.884226	0.921348	0.0371223
cg14293633	UBAC2;UBAC2;UBAC2;FKSG29	0.85987	0.896977	0.0371075
cg24761212	NOTCH4	0.891786	0.928891	0.0371054
cg15977685		0.857881	0.894979	0.0370983
cg03784083	OPCML;OPCML	0.8774	0.914495	0.0370945
cg18597415	CLC	0.867244	0.904325	0.0370809
cg01741971		0.841476	0.878547	0.0370715
cg05883219		0.843584	0.880654	0.0370696
cg02907625		0.833598	0.870664	0.0370659
cg16124562	ZNF438;ZNF438;ZNF438;ZNF438;ZNF438;ZNF438;ZNF438;ZNF438	0.770069	0.807115	0.0370464
cg07761912	TOR1AIP2;TOR1AIP2;TOR1AIP2;TOR1AIP2	0.0637041	0.100691	0.0369867
cg11791350		0.859684	0.896649	0.036965
cg03922997	IKZF4	0.829043	0.865998	0.0369548
cg00830401	PRKAG2	0.789376	0.82633	0.0369543
cg10430963	FBXO47	0.812409	0.849361	0.036951
cg13983776	ZNF761;LOC147804	0.308937	0.34583	0.0368924
cg24254658	MAD1L1;MAD1L1;MAD1L1	0.840362	0.877246	0.0368842
cg22443249	KRTAP2-2	0.879846	0.916723	0.0368777
cg05283521		0.884771	0.921641	0.0368701
cg07953150	MIR365-2	0.851689	0.888549	0.0368598
cg26983839		0.330932	0.36778	0.0368478
cg09948336	NRXN2;NRXN2;NRXN2	0.843851	0.880698	0.0368475
cg02446681	NAT15;NAT15;NAT15	0.0903514	0.127193	0.0368419
cg06490627	ADCY7	0.851862	0.888681	0.0368197
cg15375311		0.8387	0.875519	0.0368193
cg03380809		0.864635	0.901451	0.0368158
cg11420780		0.853684	0.890453	0.0367684
cg05043657	GABRA5;GABRA5	0.747464	0.784206	0.0367423
cg26101502	NINL	0.826699	0.863436	0.0367365
cg06656414	SEMA5B	0.866359	0.903084	0.0367249
cg04327593	USF2;USF2	0.849571	0.886256	0.0366845
cg11920745	DIP2C	0.891313	0.927988	0.0366755
cg14963884		0.859445	0.896114	0.0366688
cg08475721	DNAJC15	0.81133	0.847993	0.0366631
cg25279739	MEGF6	0.878244	0.914889	0.0366454
cg02887867		0.850289	0.886929	0.0366404
cg09203382		0.839142	0.875776	0.0366346
cg26282123		0.812872	0.849506	0.0366341
cg22105215	DTWD2	0.847963	0.884593	0.0366301
cg05764422	CACNA1H;CACNA1H	0.823229	0.859859	0.0366293
cg23771319	DIP2C	0.856871	0.893495	0.0366245
cg24526056	HAVCR1;HAVCR1	0.872326	0.908948	0.0366217
cg04618171	HPCAL1;HPCAL1	0.828806	0.865416	0.0366106
cg01023808	TECPR1	0.872422	0.909032	0.0366102
cg16237600		0.824872	0.86148	0.0366075
cg16492577	DYX1C1	0.804526	0.841115	0.0365894
cg11257429	COL23A1	0.0465482	0.0831274	0.0365792
cg17590224		0.742062	0.778618	0.0365565
cg08772111	HDAC4	0.844053	0.880607	0.0365536
cg19102293		0.847557	0.884102	0.0365449
cg25613227	ACCN1	0.826839	0.863376	0.0365371
cg23989156	CRYBA1	0.343498	0.380031	0.036533
cg12958836	FOXJ2	0.117583	0.154114	0.0365313
cg12079699	NTM	0.849291	0.885798	0.0365075
cg25261059	ETHE1	0.236539	0.273027	0.0364882
cg14473297	KDELC2	0.868675	0.905163	0.0364882
cg15551781	DIP2C	0.840453	0.876933	0.0364792
cg11157235		0.905162	0.941603	0.0364412
cg27421117		0.834553	0.870987	0.0364348
cg14834865	ALDH9A1	0.807001	0.843424	0.0364225
cg05464589	INPP5A	0.852682	0.889099	0.0364174
cg15592690	IMPA2	0.104991	0.14139	0.0363986
cg16626884	DYSF;DYSF;DYSF;DYSF;DYSF;DYSF;DYSF;DYSF;DYSF;DYSF;DYSF;DYSF;DYSF;DYSF	0.0564032	0.0927754	0.0363722
cg26273310	SIM2;SIM2	0.891509	0.927875	0.0363658
cg21980338	ZNF141	0.343011	0.37937	0.0363586
cg27177195	GGNBP2	0.885816	0.922169	0.0363527
cg17467879		0.828822	0.865173	0.0363517
cg22838003	BDKRB1	0.806966	0.843295	0.0363283
cg23983136	AGAP11	0.886157	0.922481	0.0363243
cg20383508	LOC645752	0.790709	0.827024	0.0363154
cg02181963	CARS2	0.0807196	0.117027	0.0363077
cg19879539	LOC154761	0.373647	0.409949	0.0363026
cg27520716	WHAMML2	0.692918	0.729218	0.0363006
cg20876937	KCTD1	0.807511	0.84381	0.0362987
cg00154554	RERE;RERE	0.812703	0.848976	0.0362727
cg21885317	C8orf76	0.879647	0.915888	0.0362415
cg20019560	ZDHHC13;ZDHHC13	0.792711	0.828941	0.0362306
cg19219834	NDUFA3	0.831481	0.867702	0.0362208
cg23691894	ADD3;ADD3	0.855005	0.89122	0.0362143
cg00943312	TRIM47	0.849879	0.886092	0.0362129
cg25114752	SNORD116-8	0.893521	0.929722	0.0362007
cg15470102	HCCA2	0.868541	0.904714	0.0361724
cg17958798		0.142848	0.178996	0.0361482
cg21950196	GUK1;GUK1	0.3015	0.337642	0.0361421
cg14976276	NEU1;NEU1	0.0967112	0.13284	0.0361286
cg21418534		0.867076	0.903197	0.0361206
cg06502570	CDH4	0.902363	0.938478	0.0361154
cg27016272	CMTM8	0.840185	0.876296	0.0361111
cg23502789		0.414259	0.450365	0.0361059
cg20164068	KANK4	0.879469	0.915575	0.0361054
cg26518745	SLC25A2	0.849163	0.885263	0.0361001
cg24176288	CACNA1C;CACNA1C;CACNA1C;CACNA1C;CACNA1C;CACNA1C;CACNA1C;CACNA1C;CACNA1C;CACNA1C;CACNA1C;CACNA1C;CACNA1C;CACNA1C;CACNA1C;CACNA1C;CACNA1C;CACNA1C;CACNA1C;CACNA1C;CACNA1C;CACNA1C;CACNA1C	0.839275	0.875353	0.0360782
cg22801980	HNRNPH1	0.831615	0.867682	0.0360676
cg14928902	PRDM14;PRDM14	0.171003	0.207062	0.0360595
cg11600186	BRD2;BRD2	0.900572	0.936622	0.0360499
cg01653080	PPP1R13B	0.853024	0.889071	0.0360469
cg25618597	CHFR;CHFR;CHFR;CHFR;CHFR	0.820699	0.856743	0.0360439
cg15381080		0.854286	0.890303	0.0360167
cg22010957		0.799226	0.835233	0.0360076
cg02740007		0.823141	0.859147	0.0360058
cg19713038	TBX3;TBX3;TBX3;TBX3	0.165995	0.201997	0.036002
cg26605476	CACNA1H;CACNA1H	0.823692	0.85968	0.035988
cg21322848	SEMA6D;SEMA6D;SEMA6D;SEMA6D;SEMA6D;SEMA6D	0.844446	0.880429	0.0359833
cg13165109	TDH	0.0398572	0.0758192	0.0359621
cg22424284	FAM46C	0.886052	0.922003	0.0359512
cg23978657	GBP4	0.0597354	0.0956864	0.035951
cg13847724	DENND1A;DENND1A	0.869652	0.905589	0.0359374
cg06043227	PTPRN2;PTPRN2;PTPRN2	0.830956	0.866871	0.0359152
cg12773464	PTPRN2;PTPRN2;PTPRN2	0.888902	0.924806	0.0359034
cg15204945	SYCN	0.813079	0.848978	0.0358987
cg27140633		0.879892	0.915758	0.0358659
cg03639964		0.884022	0.919881	0.035859
cg07992604		0.723071	0.758926	0.0358549
cg13541552		0.898666	0.934519	0.0358535
cg00462316	LOC641518;LOC641518	0.859511	0.895363	0.0358518
cg13917560	PTPRN2;PTPRN2;PTPRN2	0.870841	0.906686	0.0358457
cg15048972	MAD1L1;MAD1L1;MAD1L1	0.89487	0.930685	0.0358154
cg06091155	OPTN;OPTN;OPTN;OPTN	0.843933	0.879736	0.0358029
cg09226792	SLC16A1;SLC16A1	0.240099	0.275897	0.0357982
cg27558541		0.829826	0.865622	0.0357959
cg04335207	CCDC108	0.87149	0.907285	0.0357954
cg20664109		0.796425	0.832216	0.0357906
cg06415710		0.878315	0.914092	0.0357767
cg14684917	EML3;ROM1;ROM1	0.160961	0.196728	0.0357668
cg04044465	LMF1	0.906511	0.942275	0.0357643
cg23667071		0.834881	0.870635	0.035754
cg24012756	VGLL4	0.139873	0.175626	0.0357533
cg27423903		0.838753	0.874501	0.0357479
cg14165633	MAVS	0.873673	0.909413	0.0357407
cg09606015	ATP11B	0.126356	0.162059	0.0357022
cg19781881	SARM1	0.856622	0.892305	0.0356829
cg14873739	TGFA;TGFA	0.11483	0.150502	0.0356726
cg08398005	TNS3	0.891846	0.927503	0.0356566
cg12592815	SDK1;SDK1	0.885973	0.921568	0.0355951
cg08735193	FKBP9L;FKBP9L;FKBP9L	0.869519	0.905094	0.0355746
cg02279891		0.836666	0.872234	0.0355682
cg27172150	CHST6;CHST6	0.334672	0.370222	0.0355506
cg01014087		0.814822	0.850372	0.0355505
cg08886676	ACOT7;ACOT7;ACOT7;ACOT7	0.820506	0.856027	0.0355217
cg15044573	FAM53B	0.795799	0.831307	0.0355086
cg20262540		0.857132	0.89264	0.0355073
cg09906991	MUC5B	0.862306	0.897811	0.0355055
cg11185802		0.849618	0.885061	0.035443
cg04904609	EBF3	0.908331	0.943774	0.0354425
cg12531838	DIP2C	0.878511	0.913944	0.0354336
cg07778290	CD9	0.883505	0.918915	0.0354095
cg16921643	ZFAT;ZFAT	0.830168	0.865577	0.0354091
cg23875171		0.870468	0.905862	0.0353934
cg27083825	SYNJ2	0.898231	0.93362	0.0353892
cg07462745		0.828233	0.863609	0.0353765
cg01555458		0.809145	0.844521	0.0353757
cg16703008	ALK	0.840427	0.875785	0.0353584
cg24318365	DIP2C	0.880232	0.915588	0.0353566
cg06230599	GSPT1	0.801481	0.836835	0.0353538
cg06177791		0.898258	0.9336	0.0353419
cg09553651		0.877622	0.912958	0.0353361
cg06709661	MGMT	0.892478	0.927808	0.0353298
cg00256068	PREX1	0.819697	0.855019	0.0353226
cg01523769	ANKRD11	0.880949	0.91627	0.035321
cg27351837	SLCO3A1;SLCO3A1	0.111234	0.146543	0.0353083
cg08613153	PIGQ;PIGQ	0.630652	0.66595	0.0352982
cg10294853	BAHCC1	0.878746	0.914041	0.0352951
cg17032184	IGSF3;IGSF3	0.861359	0.896635	0.0352763
cg13831106	MYT1L	0.859761	0.895035	0.0352736
cg17503744	TRAPPC9;TRAPPC9	0.820712	0.855984	0.0352717
cg16568314	TNK2	0.864697	0.899956	0.0352589
cg04246526	FAM198A	0.854435	0.889679	0.0352438
cg19242984		0.824254	0.859487	0.035233
cg23493787		0.852362	0.887592	0.0352307
cg04382468	CLEC16A	0.805069	0.840299	0.0352304
cg14242532	NGEF	0.734438	0.76966	0.0352216
cg11914795	C10orf107	0.881994	0.917213	0.0352188
cg12676534	DUSP15;DUSP15;DUSP15	0.877235	0.912431	0.0351961
cg04990202	S100A16	0.857696	0.892892	0.0351957
cg13842998		0.889238	0.924421	0.0351824
cg17088180	BCL2L11;BCL2L11	0.879049	0.91422	0.0351709
cg18810376	MTUS2	0.815836	0.851002	0.0351664
cg19960891	MACROD1	0.863943	0.899047	0.0351042
cg18668503	GNAS;GNAS;GNAS;GNAS;GNAS;GNAS;GNAS;GNAS	0.0508678	0.0859633	0.0350955
cg15858679	ERP27	0.841975	0.877063	0.0350885
cg18125573	RARA;RARA;RARA;RARA	0.884275	0.919317	0.0350425
cg13567792	LOC100133308	0.831528	0.866569	0.0350412
cg24588528	GRK4;GRK4;GRK4	0.871988	0.907023	0.035035
cg11583751	NMT1	0.917951	0.952973	0.0350216
cg22400291	RPS6KA2;RPS6KA2	0.898417	0.933432	0.0350146
cg04428071	CSNK1D;CSNK1D	0.896078	0.931084	0.0350057
cg03118960	FOXK1	0.875008	0.910009	0.035001
cg10083258		0.838488	0.873456	0.0349685
cg19025786	SKI	0.890554	0.925521	0.0349666
cg10607599		0.0720304	0.106972	0.0349413
cg10036402	POMT2;GSTZ1;GSTZ1;GSTZ1;GSTZ1;GSTZ1	0.22917	0.2641	0.0349299
cg10857489	SLC12A7	0.859833	0.894754	0.0349206
cg04336433	CREBBP;CREBBP	0.873649	0.908567	0.0349174
cg19992808	KIF26A	0.869802	0.904717	0.0349157
cg25089587	ZFYVE21	0.862506	0.897398	0.0348926
cg15556380	DFFB	0.907192	0.942078	0.0348859
cg09450200	ZNF282	0.88037	0.915254	0.0348841
cg07522194		0.876632	0.911504	0.0348723
cg20192041		0.845929	0.880788	0.034859
cg13941436	OBP2A	0.877965	0.912816	0.0348514
cg08665249	ZC3H18	0.878069	0.912915	0.0348464
cg16459491	AVL9;LSM5;LSM5	0.0985746	0.133362	0.0347877
cg04396421	CYP4F3	0.874282	0.909065	0.0347835
cg22872478	LYSMD2;LYSMD2	0.860402	0.895184	0.034782
cg27156952	CYB5D1	0.85107	0.885841	0.0347712
cg12950624	RTN2;RTN2;RTN2;RTN2	0.0596826	0.0944521	0.0347695
cg05339588		0.355791	0.390555	0.0347641
cg26104065	C14orf80;C14orf80;C14orf80	0.907137	0.941865	0.0347282
cg25455909		0.866541	0.901262	0.0347209
cg10334323	IRF8	0.862052	0.896746	0.0346938
cg22964495	ZNF610;ZNF610;ZNF610;ZNF610	0.835414	0.87009	0.0346759
cg21078108		0.792734	0.827394	0.0346607
cg22736872		0.867613	0.902261	0.0346485
cg26254637	MIR136;RTL1;MIR432	0.860057	0.894699	0.0346411
cg18286080	HCG18;HCG18	0.852842	0.88748	0.0346385
cg08151292	SPEF1	0.122524	0.157161	0.0346376
cg04187433		0.88389	0.918513	0.0346236
cg21966656	XKR6	0.900642	0.935261	0.0346193
cg03554660	LDLR	0.788824	0.823432	0.034608
cg21592613		0.827674	0.862278	0.0346039
cg04437648	UGT1A10;UGT1A6;UGT1A8;UGT1A4;UGT1A6;UGT1A9;UGT1A7;UGT1A4;UGT1A5	0.866674	0.901261	0.0345874
cg27339395	LOC157381	0.867461	0.902045	0.0345845
cg17486644	RADIL;PAPOLB;PAPOLB	0.854544	0.889111	0.0345671
cg00042208	BOD1;BOD1	0.804329	0.838896	0.0345667
cg20876030	ARHGEF7;ARHGEF7;ARHGEF7;ARHGEF7;ARHGEF7;ARHGEF7	0.210086	0.244649	0.0345633
cg13445953		0.794781	0.829334	0.0345539
cg24995678	SH3BP4	0.888504	0.923052	0.0345487
cg17043922	C6orf106;C6orf106	0.311568	0.346115	0.0345468
cg00826640	PTPRN2;PTPRN2;PTPRN2	0.879399	0.913946	0.0345463
cg01394349	CAPN8	0.871458	0.905996	0.0345382
cg06078830	C2orf18	0.82964	0.864175	0.0345349
cg06636220		0.830993	0.865527	0.0345346
cg05700333	RAD50;RAD50;RAD50;RAD50	0.051545	0.0860577	0.0345127
cg11212451		0.877103	0.91161	0.034507
cg06549238	C11orf75	0.888214	0.922709	0.0344946
cg27241044		0.877187	0.911674	0.0344869
cg01020475	ATP4B	0.887431	0.921902	0.0344715
cg09301200	MUM1;MUM1	0.88123	0.915699	0.0344689
cg01928145	SMPDL3B;SMPDL3B	0.857743	0.892203	0.0344593
cg00499047	PSG2	0.857716	0.892174	0.0344581
cg20558091	AATK	0.887513	0.921965	0.034452
cg23778841	TFDP1;TFDP1	0.0465414	0.0809876	0.0344461
cg07052524	SELV	0.833694	0.868128	0.0344339
cg09780768	CACNG6;CACNG6;CACNG6	0.867308	0.901725	0.034417
cg15941465		0.800719	0.835126	0.0344063
cg20952434	BTBD2	0.874856	0.909255	0.0343992
cg05837890	PRND	0.855296	0.889695	0.0343991
cg04724110		0.888187	0.922577	0.0343907
cg14077301	ARID4A;ARID4A;ARID4A	0.0965023	0.130879	0.0343768
cg22031964	CHRM1	0.876787	0.911164	0.0343765
cg18790741	NUP210	0.895347	0.929713	0.0343664
cg18190417		0.86191	0.896276	0.0343652
cg21172910	CTNNA1	0.804818	0.83917	0.0343522
cg13384409	EIF3B;EIF3B	0.704145	0.738496	0.0343515
cg21394273	ARHGEF10	0.862593	0.896931	0.0343375
cg03271093		0.854141	0.888474	0.0343325
cg24996339	PHACTR1	0.883037	0.917369	0.0343317
cg10523411	PTPRN2;PTPRN2;PTPRN2	0.889067	0.923394	0.0343273
cg10410910		0.370241	0.404567	0.0343261
cg20577630	CHRNB3;CHRNB3	0.855189	0.889515	0.034326
cg04983142	GFRA1;GFRA1;GFRA1	0.270941	0.305263	0.0343225
cg09139144	ANLN;KIAA0895	0.145151	0.179467	0.0343158
cg16783478	GRIN2A;GRIN2A;GRIN2A	0.88204	0.91635	0.0343107
cg00755181		0.845457	0.879746	0.034289
cg21584052	PRDM2;PRDM2	0.885612	0.919886	0.0342744
cg07363977	AP2A2	0.887144	0.921405	0.0342612
cg19848599	SLC22A4	0.864191	0.898439	0.0342481
cg08803791	ATP6V1C2;ATP6V1C2	0.806772	0.841	0.034228
cg13155421		0.849372	0.883595	0.0342229
cg04706540		0.856918	0.891139	0.0342205
cg13028819		0.856906	0.891119	0.0342135
cg07882243	ACSF3;ACSF3;ACSF3	0.84783	0.882029	0.0341989
cg08903619		0.901952	0.936151	0.0341987
cg13917433	GNL3;GNL3;GNL3;SNORD19	0.853854	0.888046	0.0341914
cg05008061		0.84544	0.879631	0.0341909
cg25981350	SDK1	0.880021	0.914208	0.0341868
cg09134205	DPP6;DPP6;DPP6	0.852158	0.886331	0.0341731
cg03511031	PTPRN2;PTPRN2;PTPRN2	0.84656	0.880731	0.0341712
cg18370200	RGL2;RGL2	0.258136	0.292301	0.0341646
cg00342613	BCAS3;BCAS3	0.752406	0.78657	0.0341643
cg01141445		0.867942	0.902097	0.034155
cg27158084		0.407623	0.441764	0.0341407
cg02437787	COTL1	0.868701	0.902834	0.0341324
cg14022873		0.592556	0.626687	0.0341311
cg10878998	CYB5A;CYB5A	0.300471	0.334601	0.0341296
cg14263098	FGD3;FGD3	0.835352	0.869476	0.0341238
cg20466045	CCT8;CCT8	0.195088	0.22921	0.0341217
cg07219955	PLA2G7;PLA2G7	0.348802	0.382911	0.0341092
cg16693595	MED26	0.866583	0.900687	0.0341044
cg03067828	ZNF320	0.745025	0.779082	0.0340566
cg04566826	KCTD15;KCTD15;KCTD15	0.836834	0.870888	0.0340543
cg00448143	MT1H;MT1H	0.349266	0.383309	0.0340435
cg01079840	GNL1	0.871907	0.905949	0.0340421
cg22776235		0.881094	0.915132	0.0340384
cg01282078	RUNDC2A	0.868063	0.902079	0.0340162
cg10246083	HHAT;HHAT;HHAT;HHAT;HHAT;HHAT	0.846075	0.880078	0.0340032
cg27223805		0.316903	0.350884	0.0339807
cg05736824	INPP5A	0.843201	0.877173	0.0339713
cg12351554		0.719033	0.753	0.033967
cg01753966	LRPAP1	0.88926	0.923224	0.0339637
cg23792658		0.840596	0.874553	0.0339574
cg26694290	CHD2;CHD2	0.818884	0.852838	0.0339543
cg03727554	MAD1L1;MAD1L1;MAD1L1	0.907687	0.941622	0.0339347
cg13247922	RAD51L1;RAD51L1;RAD51L1	0.850092	0.884025	0.033933
cg24813704	TAP2;TAP2	0.871091	0.905022	0.0339312
cg03614649	AFG3L1;CENPBD1;AFG3L1;AFG3L1	0.896709	0.93064	0.0339304
cg10906810	RASA3	0.840239	0.874168	0.0339287
cg16564534	MRPL11;MRPL11;MRPL11	0.862845	0.896773	0.0339284
cg07070182	GAK	0.82796	0.861884	0.0339239
cg12744758		0.867697	0.90162	0.0339226
cg09144608	PRKCZ;PRKCZ;PRKCZ	0.877289	0.911204	0.0339157
cg13230197	CSPG4	0.380957	0.414867	0.0339094
cg07623037		0.892605	0.926499	0.0338938
cg19240678	OPCML;OPCML	0.818793	0.852682	0.0338889
cg06523532	TSSC1	0.870873	0.904756	0.0338825
cg11214962	MPZ	0.907986	0.941865	0.0338794
cg26910132		0.836931	0.870767	0.0338366
cg09233886		0.861978	0.895809	0.0338306
cg14473904	CHD2;CHD2	0.810376	0.844203	0.0338262
cg13377965	ALPL	0.890134	0.923953	0.0338186
cg07584959	MED16	0.0411296	0.0749238	0.0337942
cg06752594	PSRC1;PSRC1;PSRC1;PSRC1	0.0627051	0.0964979	0.0337928
cg04161784	HBXIP	0.872827	0.906619	0.0337911
cg08125682	CLEC16A;CLEC16A	0.165629	0.199419	0.0337904
cg06506863		0.893922	0.927712	0.0337898
cg25367206	SLC45A4	0.891554	0.925332	0.0337789
cg09246203	TIGIT	0.854416	0.888195	0.0337786
cg05417140		0.860396	0.894163	0.0337668
cg02081402	HDAC4	0.799344	0.833096	0.0337516
cg22136403	UBE2QL1	0.855138	0.888887	0.0337494
cg24431879		0.861309	0.895051	0.0337413
cg19407717	TPO;TPO;TPO;TPO	0.824519	0.858255	0.033736
cg10508058		0.832551	0.866284	0.0337321
cg02358456		0.789735	0.823464	0.0337297
cg04143347	TBX1;TBX1	0.834693	0.868422	0.0337293
cg09634659		0.881343	0.915072	0.0337289
cg00602115	DTNA;DTNA;DTNA;DTNA;DTNA;DTNA;DTNA;DTNA;DTNA	0.844893	0.878614	0.0337212
cg15024633	ANKLE1	0.904168	0.937875	0.0337074
cg15484023	FRMD6	0.857677	0.891383	0.0337065
cg10663144		0.537604	0.571275	0.0336706
cg25744017	MYO5A;MYO5A	0.423985	0.457645	0.0336604
cg00452016	NNT;NNT	0.073995	0.107652	0.0336569
cg26963277	KCNQ1OT1;KCNQ1;KCNQ1	0.884206	0.91784	0.0336336
cg09807536	PRELP;PRELP	0.894637	0.928268	0.0336314
cg02325540	CYP26A1;CYP26A1	0.0661863	0.0998176	0.0336313
cg12901574	RIMBP2	0.885575	0.919201	0.0336257
cg01296705	HRH2;HRH2	0.797397	0.831014	0.0336168
cg09648722	TNFSF12;TNFSF12;TNFSF12-TNFSF13;TNFSF12-TNFSF13	0.139776	0.173388	0.0336119
cg20758929	PCGF3	0.840931	0.874542	0.0336106
cg26297968	C2orf67;C2orf67	0.0456855	0.0792844	0.0335989
cg23529231	IGDCC3	0.882204	0.915795	0.0335906
cg18892132	VAMP8	0.867559	0.901135	0.0335754
cg15744026	ACCN1	0.870533	0.904081	0.0335476
cg24704635	ZNF787	0.834178	0.867726	0.0335475
cg26645242	CHD9	0.879185	0.912714	0.033529
cg05197133	LBP	0.862647	0.896175	0.0335283
cg04150100	SIK2	0.846585	0.880112	0.0335268
cg15575222	RAD21L1	0.101752	0.135276	0.0335241
cg14527262	LOC100130872-SPON2;LOC100130872	0.904693	0.938205	0.0335119
cg23847381	EPB41L3	0.0612177	0.0947283	0.0335106
cg08072848		0.808968	0.842462	0.0334941
cg26253258	LSM14B	0.0546233	0.088113	0.0334896
cg15900868		0.748275	0.781746	0.0334703
cg10986687		0.835613	0.869082	0.0334689
cg07921030		0.880476	0.913939	0.0334626
cg14157175	APBA1	0.866023	0.899481	0.0334582
cg03255749	NXN	0.892507	0.925965	0.0334577
cg02088071	LOC440839;CBWD2	0.740486	0.773935	0.0334488
cg14948108	MMP12	0.868632	0.902074	0.0334422
cg00924622	CROCCL2	0.811929	0.845369	0.0334398
cg26389316	SRGAP3;SRGAP3	0.839611	0.873045	0.0334338
cg14618803		0.87012	0.90352	0.0333994
cg26407571	FLJ12825;LOC100240735	0.910143	0.943538	0.0333956
cg01002242	COL23A1	0.884358	0.917753	0.0333951
cg26668000	SLC26A2	0.804405	0.837783	0.0333788
cg26166956	MLXIP	0.869872	0.90325	0.0333782
cg05416693	ALG1	0.812995	0.846341	0.0333461
cg18590053		0.851937	0.885277	0.03334
cg24538512	NFATC1;NFATC1;NFATC1;NFATC1	0.877874	0.911213	0.0333382
cg18450582	DYNC1I1;DYNC1I1;DYNC1I1	0.862951	0.896273	0.0333219
cg27627876	BANP;BANP	0.874666	0.907984	0.0333183
cg09387992		0.619634	0.65295	0.0333154
cg02478118		0.905035	0.938326	0.0332915
cg19251738	DCP1B	0.810029	0.843304	0.0332746
cg16392754	RPL26L1	0.893146	0.926421	0.0332745
cg17324887	TMEM86A	0.0514724	0.0847342	0.0332618
cg08519385	HAS1	0.833029	0.866284	0.033255
cg17156402	FAM131C	0.809427	0.842674	0.0332478
cg20992319	DOCK10	0.816402	0.849639	0.0332363
cg22851092	EP400	0.907975	0.941209	0.033234
cg11768071		0.866079	0.899297	0.0332181
cg23691733		0.883032	0.916242	0.0332098
cg00989157	DENND3	0.878229	0.911438	0.0332093
cg10271547	SORCS2	0.87522	0.908421	0.0332011
cg26044032		0.859789	0.892964	0.0331746
cg22999786	SLC12A6;SLC12A6;SLC12A6;SLC12A6;SLC12A6	0.883974	0.917139	0.0331653
cg22170222	CATSPER2;CATSPER2;CATSPER2	0.874191	0.907346	0.0331552
cg03062757		0.877289	0.910437	0.0331479
cg18455405	ATXN1;ATXN1	0.860652	0.893791	0.0331386
cg01546857		0.831842	0.864977	0.0331357
cg10693767	RPTOR;RPTOR	0.907063	0.940193	0.0331301
cg12205742		0.566098	0.599223	0.0331259
cg09126991	BTBD9;BTBD9	0.832387	0.865512	0.0331251
cg26685375		0.875643	0.908768	0.0331248
cg05994094	C18orf34;C18orf34	0.04631	0.0794243	0.0331143
cg05548672	C16orf72	0.809643	0.842747	0.0331035
cg01275887	FOXK1	0.92003	0.953127	0.0330966
cg10439859	RHBDD1;RHBDD1	0.829229	0.862321	0.033092
cg14938181	MSI2	0.816566	0.849648	0.0330823
cg08490246		0.896619	0.9297	0.0330813
cg12488586		0.84231	0.875391	0.0330802
cg08877035		0.0796864	0.11276	0.0330735
cg21745307	MATN4;RBPJL;MATN4;MATN4	0.87539	0.908463	0.033073
cg01881456	C1orf159	0.874372	0.907431	0.0330592
cg27451114		0.759771	0.792829	0.0330576
cg21233897	TFEB;TFEB	0.872802	0.905842	0.0330407
cg10126715	GRIK3	0.316016	0.349052	0.0330362
cg05478809	CD248	0.840393	0.873429	0.0330358
cg06569139	RGS22	0.879746	0.912773	0.0330268
cg16907049		0.880679	0.913704	0.0330242
cg26098815		0.863674	0.896689	0.0330147
cg12873903	STAT3;STAT3;STAT3	0.879918	0.912933	0.0330141
cg13556084	CYCSP52;ETV3	0.843841	0.876835	0.032994
cg21594297	POLE	0.877812	0.91079	0.0329778
cg07271405	TRIM44	0.872606	0.905573	0.0329675
cg22709202	ANKRD55;ANKRD55;ANKRD55	0.821399	0.854361	0.0329623
cg20704376	TADA2B	0.889302	0.922256	0.0329544
cg17648080	SMG6;SMG6	0.897336	0.930284	0.0329484
cg00342743	VDAC2;VDAC2	0.0923994	0.125343	0.0329433
cg01125608	CEP72	0.894611	0.927548	0.0329368
cg21540460		0.80858	0.841514	0.0329336
cg03616722		0.886343	0.919275	0.0329322
cg07576857	RASGEF1C	0.0656455	0.0985751	0.0329295
cg19574395	PDLIM7;PDLIM7;PDLIM7	0.878649	0.911571	0.0329223
cg02695751	CCL18	0.821337	0.854252	0.0329147
cg20035362	C3orf10	0.839041	0.871951	0.0329098
cg22608269	BRP44L	0.443884	0.476789	0.0329055
cg13457496	IQCE;IQCE	0.902512	0.935413	0.0329006
cg19596435	MAD2L2;MAD2L2	0.0474105	0.0803065	0.032896
cg08782420	NDFIP1	0.857873	0.890769	0.0328959
cg25314600	SKI	0.909518	0.942398	0.0328802
cg09142848		0.893386	0.926264	0.032878
cg01831166	MARS2;MARS2	0.168399	0.201274	0.0328746
cg05537210	PLA2G12A	0.209971	0.242834	0.0328629
cg25085969	FGF18	0.86214	0.895	0.0328608
cg25352342	FAT1	0.882792	0.915644	0.0328526
cg07313271		0.888261	0.921109	0.0328479
cg05741611	C18orf54	0.0772431	0.110061	0.0328183
cg15249062	METT10D	0.0929482	0.125758	0.0328094
cg05886954	BTBD12	0.876478	0.90928	0.0328019
cg04096688		0.128329	0.161131	0.0328017
cg00738299		0.837867	0.870665	0.0327983
cg06897120	LOC342346	0.852851	0.885641	0.0327899
cg02044242	DOCK3	0.799159	0.831936	0.0327766
cg22375927	RPS6KA2;RPS6KA2	0.87588	0.908654	0.0327749
cg01301197		0.847112	0.879851	0.0327389
cg10810752	TAL1	0.0529432	0.0856688	0.0327256
cg00497472	GAK	0.880357	0.913075	0.0327188
cg14370507	NOL12	0.878789	0.911498	0.0327087
cg05113000	EHBP1L1	0.147293	0.179986	0.0326927
cg14655532	KIAA0495	0.873841	0.90653	0.0326897
cg21376799		0.887374	0.920059	0.0326854
cg08047886	CLP1;CLP1	0.0380864	0.0707664	0.03268
cg06162751		0.842028	0.87469	0.0326622
cg07059783	CACNA1H;CACNA1H	0.877637	0.910294	0.0326574
cg24530074	ITGA6;ITGA6	0.098211	0.13086	0.0326487
cg19254426		0.887839	0.920487	0.0326485
cg22309568	PLEKHF1	0.882865	0.915512	0.0326477
cg05721444	FKBP9	0.870438	0.903084	0.0326461
cg23313963	TNXB	0.840259	0.872896	0.0326375
cg23726802		0.888551	0.921175	0.0326245
cg19947009	APBA2;APBA2	0.892919	0.925541	0.032622
cg16592709	ARHGEF10	0.885069	0.917687	0.032618
cg13919506		0.846193	0.87881	0.0326172
cg05794117	OBSCN;OBSCN	0.859668	0.892284	0.0326161
cg20853771	NPTX1	0.889797	0.922412	0.0326153
cg26055747	HEATR2	0.880628	0.91324	0.0326119
cg03680808		0.864454	0.897058	0.0326034
cg01125141		0.848284	0.880883	0.0325993
cg26032119	ZNF204P	0.0672782	0.0998712	0.032593
cg15077029		0.861039	0.893622	0.0325832
cg09691862		0.865085	0.897663	0.0325786
cg01405879	DIP2C	0.876863	0.909431	0.0325678
cg22641350		0.903907	0.936472	0.0325648
cg01172766	GNA12	0.870177	0.90273	0.0325536
cg26491833	CCND3;TAF8;CCND3	0.812521	0.845057	0.0325361
cg16741463	ODZ3	0.810816	0.843342	0.0325266
cg11935371	RRP1	0.883239	0.915762	0.0325233
cg21959090		0.869937	0.902447	0.0325099
cg13667021	OR8B8	0.876369	0.908879	0.0325099
cg17565410	TMEM45A	0.622458	0.654942	0.0324845
cg11100465		0.839628	0.872109	0.0324804
cg16616053		0.829182	0.861661	0.0324791
cg06891164	C14orf79	0.872462	0.904941	0.032479
cg01446989		0.770323	0.802799	0.0324765
cg15241635	AGAP1;AGAP1	0.855359	0.88783	0.0324709
cg26539455		0.847955	0.880426	0.0324705
cg10668512	GANC;TMEM87A;TMEM87A	0.115144	0.147612	0.0324682
cg03211936	UQCRHL;UQCRHL	0.457645	0.490107	0.0324618
cg05872570		0.877221	0.909682	0.0324612
cg09856470	WDR37	0.874362	0.90682	0.0324573
cg06928983	EMB	0.835182	0.867632	0.0324499
cg00696472	FAAH	0.87855	0.910993	0.0324433
cg01071153	CBS	0.85607	0.888511	0.0324413
cg23161733	SORCS1;SORCS1	0.886631	0.919046	0.0324145
cg05271121	NLRC4	0.85915	0.891558	0.032408
cg20415517	BRSK2	0.890143	0.922527	0.0323837
cg03957109	ANXA2;ANXA2;ANXA2;ANXA2	0.874604	0.906988	0.0323835
cg08492145	PTPRN2;PTPRN2;PTPRN2	0.893581	0.92595	0.0323683
cg06377362	ATP11A;ATP11A	0.919794	0.95216	0.0323662
cg26345401	TATDN1;TATDN1;TATDN1	0.820716	0.853082	0.0323655
cg25466989	UHRF1;UHRF1	0.863928	0.89629	0.032362
cg03092399	ATM	0.83356	0.865911	0.0323512
cg02665744		0.506683	0.539021	0.0323385
cg27229529	PRDM16;PRDM16	0.870059	0.902397	0.0323381
cg24793746		0.891811	0.924146	0.0323351
cg23371720		0.870702	0.903028	0.0323265
cg03662254	CEP72	0.911878	0.944201	0.0323223
cg01024009	PLSCR4;PLSCR4;PLSCR4;PLSCR4	0.0558026	0.0881191	0.0323165
cg08696316		0.891998	0.924306	0.0323081
cg24423424	MYH9	0.69189	0.724195	0.032305
cg17776033		0.87387	0.906172	0.0323023
cg02449727	GUSBL2	0.879086	0.911386	0.0323006
cg18604568	DPYSL3	0.277721	0.310017	0.0322968
cg05564090		0.144411	0.176704	0.0322924
cg26547359	RSU1;RSU1	0.246394	0.278683	0.0322891
cg18095404	VKORC1L1	0.115252	0.147524	0.0322719
cg01340310	VPS53;VPS53	0.90182	0.934082	0.0322621
cg26855231	KIAA1267;KIAA1267	0.893559	0.92582	0.0322613
cg10753423	FAM115C;FAM115C;FAM115C	0.360727	0.392986	0.0322589
cg06957130	CELSR1	0.115643	0.147898	0.0322553
cg01622439		0.87888	0.911135	0.032255
cg24788034	GNG7	0.872553	0.904796	0.0322428
cg04729004	KCP;KCP	0.864992	0.897229	0.0322371
cg12509435	CCDC41;CCDC41;LOC144486	0.0449667	0.0771759	0.0322093
cg05859845	DRG1;DRG1	0.379889	0.412094	0.0322051
cg21395198	USP13	0.857592	0.889781	0.0321896
cg17046855		0.82054	0.852728	0.0321887
cg17625535	FOXK1	0.90092	0.933108	0.0321882
cg07527607	SSBP4;SSBP4	0.863133	0.895321	0.0321874
cg07427559		0.873997	0.906164	0.032167
cg06989074	LRP5	0.888112	0.920278	0.0321666
cg05952186	C5orf36;C5orf36;MIR1974	0.848177	0.880341	0.0321641
cg06066248		0.850154	0.882309	0.0321559
cg00088989	SNRNP200	0.825755	0.857909	0.0321543
cg03910363	IGSF9B	0.878422	0.910573	0.032151
cg09964933	RPTOR;RPTOR	0.912627	0.94477	0.0321428
cg01968759	OTUD4;OTUD4;OTUD4	0.310511	0.342631	0.0321194
cg06098346	PFKM;SENP1;PFKM	0.0582344	0.0903505	0.0321161
cg04510815	EIF4A1;SNORD10;SNORA67	0.884486	0.916582	0.0320968
cg26790981	TDRD12	0.827593	0.85968	0.0320871
cg26086902	MYH13	0.856961	0.889047	0.032086
cg14223646		0.87414	0.906224	0.0320845
cg23884120		0.892152	0.92423	0.0320779
cg09319617	TNR	0.900974	0.93305	0.0320755
cg21952627	ATP9B	0.839385	0.871448	0.0320633
[truncated: 28,020 more rows]

## Sheet: tumor RB vs blood RB(n=939)
TargetID	UCSC_REFGENE_NAME	AVG_Rb (primary tumor)	AVG_blood	(AVG tumor)- (AVG blood)
cg24208826		0.844532	0.0443515	0.800181
cg11213574	TRABD	0.826442	0.0487769	0.777665
cg14644001	PRRT1	0.854622	0.0827004	0.771922
cg09856068	FGF18	0.835364	0.0681188	0.767245
cg05956462		0.792436	0.043187	0.749249
cg12043314	CCDC88B	0.797823	0.0493796	0.748443
cg01665212	IER3	0.784758	0.0392421	0.745516
cg03707308	NRN1	0.783038	0.0471536	0.735884
cg17231999		0.788747	0.0618395	0.726908
cg02583618		0.771911	0.0581527	0.713758
cg08051310	PHACTR1	0.766802	0.0547983	0.712003
cg14147498		0.827089	0.117686	0.709403
cg10940462	NRXN2;NRXN2	0.806868	0.100422	0.706446
cg04030615	ACTA1	0.758295	0.0558453	0.70245
cg24381412		0.740866	0.0407362	0.700129
cg02027945		0.762648	0.0664611	0.696187
cg27376136		0.764594	0.0745792	0.690015
cg21914941	PTPRN2;PTPRN2;PTPRN2	0.796124	0.106595	0.689529
cg21770800		0.757699	0.0715873	0.686112
cg14388488	GATA5	0.798682	0.117523	0.681158
cg20340866		0.753311	0.0781511	0.67516
cg26783057	VAX1	0.757904	0.0840654	0.673838
cg06658404		0.772011	0.0981852	0.673826
cg15909933	NODAL	0.715648	0.0443885	0.671259
cg10134833		0.761357	0.0906318	0.670726
cg04782667	IZUMO1;RASIP1	0.718467	0.0486707	0.669797
cg18235100	PRDM8;PRDM8	0.770818	0.103258	0.66756
cg00436476	HIST1H4F	0.714715	0.0574946	0.657221
cg24977462		0.695631	0.0419127	0.653719
cg00040312	HOXC4;HOXC5	0.733288	0.0808767	0.652412
cg05050657		0.774289	0.122044	0.652245
cg20114732	T	0.715571	0.0645034	0.651067
cg24452181	CYTH2;CYTH2	0.728942	0.0784081	0.650534
cg20643952		0.700301	0.0511322	0.649168
cg24800880	ANK1	0.715672	0.0809649	0.634707
cg21218082		0.679148	0.0450412	0.634106
cg18164611		0.74049	0.106782	0.633707
cg02078690	BSX	0.780604	0.151359	0.629244
cg03159396	TFAP2B	0.713779	0.0860269	0.627753
cg08403195		0.674484	0.0492727	0.625212
cg14639847		0.710678	0.0867246	0.623954
cg08555653		0.712468	0.0901978	0.62227
cg26410483	LHX4	0.685872	0.0655125	0.62036
cg19092317		0.666285	0.0476688	0.618617
cg06087421	TAL1;TAL1	0.693163	0.0789742	0.614188
cg06371502		0.687106	0.0800038	0.607102
cg08857063	TFAP2B	0.715685	0.108646	0.607039
cg25667841	GATA5	0.678093	0.0720776	0.606015
cg02194789	SIM2;SIM2	0.68901	0.0830964	0.605913
cg09191750	HTRA1	0.693698	0.0884978	0.605201
cg27210464		0.682256	0.0773591	0.604897
cg24625136		0.68846	0.0841094	0.60435
cg11857704		0.700755	0.101877	0.598878
[truncated: 886 more rows]
